# Supplementary material for: Introduction and transmission of SARS-CoV-2 lineage B.1.1.7, Alpha variant, in Denmark
Source: Genome Med. 2022 May 4;14:47. doi: 10.1186/s13073-022-01045-7 (PMC9064402; doi:10.1186/s13073-022-01045-7)
Supplement: Supplementary file 2 — Additional file 2. GISAID accession numbers and acknowledgement table for sequences used in this study. [file 13073_2022_1045_MOESM2_ESM.tsv]

strain	gisaid_epi_isl	genbank_accession	submitting_lab	authors	originating_lab	url
hCoV-19/Denmark/DCGC-43541/2021	EPI_ISL_1023919		Albertsen Lab, Department of Chemistry and Bioscience, Aalborg University, Denmark	Danish Covid-19 Genome Consortium	Department of Virus and Microbiological Special Diagnostics, Statens Serum Institut, Copenhagen, Denmark	https://www.gisaid.org
hCoV-19/Denmark/DCGC-44320/2021	EPI_ISL_1024698		Albertsen Lab, Department of Chemistry and Bioscience, Aalborg University, Denmark	Danish Covid-19 Genome Consortium	Department of Virus and Microbiological Special Diagnostics, Statens Serum Institut, Copenhagen, Denmark	https://www.gisaid.org
hCoV-19/Denmark/DCGC-32646/2021	EPI_ISL_869650		Albertsen Lab, Department of Chemistry and Bioscience, Aalborg University, Denmark	Danish Covid-19 Genome Consortium	Department of Virus and Microbiological Special Diagnostics, Statens Serum Institut, Copenhagen, Denmark	https://www.gisaid.org
hCoV-19/Denmark/DCGC-34778/2021	EPI_ISL_925918		Albertsen Lab, Department of Chemistry and Bioscience, Aalborg University, Denmark	Danish Covid-19 Genome Consortium	Department of Virus and Microbiological Special Diagnostics, Statens Serum Institut, Copenhagen, Denmark	https://www.gisaid.org
hCoV-19/Denmark/DCGC-32334/2021	EPI_ISL_869338		Albertsen Lab, Department of Chemistry and Bioscience, Aalborg University, Denmark	Danish Covid-19 Genome Consortium	Department of Virus and Microbiological Special Diagnostics, Statens Serum Institut, Copenhagen, Denmark	https://www.gisaid.org
hCoV-19/Denmark/DCGC-34787/2021	EPI_ISL_925927		Albertsen Lab, Department of Chemistry and Bioscience, Aalborg University, Denmark	Danish Covid-19 Genome Consortium	Department of Virus and Microbiological Special Diagnostics, Statens Serum Institut, Copenhagen, Denmark	https://www.gisaid.org
hCoV-19/Denmark/DCGC-27594/2020	EPI_ISL_815493		Albertsen Lab, Department of Chemistry and Bioscience, Aalborg University, Denmark	Danish Covid-19 Genome Consortium	Department of Virus and Microbiological Special Diagnostics, Statens Serum Institut, Copenhagen, Denmark	https://www.gisaid.org
hCoV-19/Denmark/DCGC-34790/2021	EPI_ISL_925930		Albertsen Lab, Department of Chemistry and Bioscience, Aalborg University, Denmark	Danish Covid-19 Genome Consortium	Department of Virus and Microbiological Special Diagnostics, Statens Serum Institut, Copenhagen, Denmark	https://www.gisaid.org
hCoV-19/Denmark/DCGC-29034/2021	EPI_ISL_844757		Albertsen Lab, Department of Chemistry and Bioscience, Aalborg University, Denmark	Danish Covid-19 Genome Consortium	Department of Virus and Microbiological Special Diagnostics, Statens Serum Institut, Copenhagen, Denmark	https://www.gisaid.org
hCoV-19/Denmark/DCGC-34793/2021	EPI_ISL_925933		Albertsen Lab, Department of Chemistry and Bioscience, Aalborg University, Denmark	Danish Covid-19 Genome Consortium	Department of Virus and Microbiological Special Diagnostics, Statens Serum Institut, Copenhagen, Denmark	https://www.gisaid.org
hCoV-19/Denmark/DCGC-34795/2021	EPI_ISL_925935		Albertsen Lab, Department of Chemistry and Bioscience, Aalborg University, Denmark	Danish Covid-19 Genome Consortium	Department of Virus and Microbiological Special Diagnostics, Statens Serum Institut, Copenhagen, Denmark	https://www.gisaid.org
hCoV-19/Denmark/DCGC-44321/2021	EPI_ISL_1024699		Albertsen Lab, Department of Chemistry and Bioscience, Aalborg University, Denmark	Danish Covid-19 Genome Consortium	Department of Virus and Microbiological Special Diagnostics, Statens Serum Institut, Copenhagen, Denmark	https://www.gisaid.org
hCoV-19/Denmark/DCGC-26967/2020	EPI_ISL_817331		Albertsen Lab, Department of Chemistry and Bioscience, Aalborg University, Denmark	Danish Covid-19 Genome Consortium	Department of Virus and Microbiological Special Diagnostics, Statens Serum Institut, Copenhagen, Denmark	https://www.gisaid.org
hCoV-19/Denmark/DCGC-34800/2021	EPI_ISL_925940		Albertsen Lab, Department of Chemistry and Bioscience, Aalborg University, Denmark	Danish Covid-19 Genome Consortium	Department of Virus and Microbiological Special Diagnostics, Statens Serum Institut, Copenhagen, Denmark	https://www.gisaid.org
hCoV-19/Denmark/DCGC-44058/2021	EPI_ISL_1024436		Albertsen Lab, Department of Chemistry and Bioscience, Aalborg University, Denmark	Danish Covid-19 Genome Consortium	Department of Virus and Microbiological Special Diagnostics, Statens Serum Institut, Copenhagen, Denmark	https://www.gisaid.org
hCoV-19/Denmark/DCGC-39484/2021	EPI_ISL_970877		Albertsen Lab, Department of Chemistry and Bioscience, Aalborg University, Denmark	Danish Covid-19 Genome Consortium	Department of Virus and Microbiological Special Diagnostics, Statens Serum Institut, Copenhagen, Denmark	https://www.gisaid.org
hCoV-19/Denmark/DCGC-34801/2021	EPI_ISL_925941		Albertsen Lab, Department of Chemistry and Bioscience, Aalborg University, Denmark	Danish Covid-19 Genome Consortium	Department of Virus and Microbiological Special Diagnostics, Statens Serum Institut, Copenhagen, Denmark	https://www.gisaid.org
hCoV-19/Denmark/DCGC-30495/2021	EPI_ISL_847214		Albertsen Lab, Department of Chemistry and Bioscience, Aalborg University, Denmark	Danish Covid-19 Genome Consortium	Department of Virus and Microbiological Special Diagnostics, Statens Serum Institut, Copenhagen, Denmark	https://www.gisaid.org
hCoV-19/Denmark/DCGC-34804/2021	EPI_ISL_925944		Albertsen Lab, Department of Chemistry and Bioscience, Aalborg University, Denmark	Danish Covid-19 Genome Consortium	Department of Virus and Microbiological Special Diagnostics, Statens Serum Institut, Copenhagen, Denmark	https://www.gisaid.org
hCoV-19/Denmark/DCGC-32335/2021	EPI_ISL_869339		Albertsen Lab, Department of Chemistry and Bioscience, Aalborg University, Denmark	Danish Covid-19 Genome Consortium	Department of Virus and Microbiological Special Diagnostics, Statens Serum Institut, Copenhagen, Denmark	https://www.gisaid.org
hCoV-19/Denmark/DCGC-39487/2021	EPI_ISL_970881		Albertsen Lab, Department of Chemistry and Bioscience, Aalborg University, Denmark	Danish Covid-19 Genome Consortium	Department of Virus and Microbiological Special Diagnostics, Statens Serum Institut, Copenhagen, Denmark	https://www.gisaid.org
hCoV-19/Denmark/DCGC-34811/2021	EPI_ISL_925951		Albertsen Lab, Department of Chemistry and Bioscience, Aalborg University, Denmark	Danish Covid-19 Genome Consortium	Department of Virus and Microbiological Special Diagnostics, Statens Serum Institut, Copenhagen, Denmark	https://www.gisaid.org
hCoV-19/Denmark/DCGC-39488/2021	EPI_ISL_970882		Albertsen Lab, Department of Chemistry and Bioscience, Aalborg University, Denmark	Danish Covid-19 Genome Consortium	Department of Virus and Microbiological Special Diagnostics, Statens Serum Institut, Copenhagen, Denmark	https://www.gisaid.org
hCoV-19/Denmark/DCGC-39489/2021	EPI_ISL_970883		Albertsen Lab, Department of Chemistry and Bioscience, Aalborg University, Denmark	Danish Covid-19 Genome Consortium	Department of Virus and Microbiological Special Diagnostics, Statens Serum Institut, Copenhagen, Denmark	https://www.gisaid.org
hCoV-19/Denmark/DCGC-43543/2021	EPI_ISL_1023921		Albertsen Lab, Department of Chemistry and Bioscience, Aalborg University, Denmark	Danish Covid-19 Genome Consortium	Department of Virus and Microbiological Special Diagnostics, Statens Serum Institut, Copenhagen, Denmark	https://www.gisaid.org
hCoV-19/Denmark/DCGC-39491/2021	EPI_ISL_970885		Albertsen Lab, Department of Chemistry and Bioscience, Aalborg University, Denmark	Danish Covid-19 Genome Consortium	Department of Virus and Microbiological Special Diagnostics, Statens Serum Institut, Copenhagen, Denmark	https://www.gisaid.org
hCoV-19/Denmark/DCGC-34818/2021	EPI_ISL_925958		Albertsen Lab, Department of Chemistry and Bioscience, Aalborg University, Denmark	Danish Covid-19 Genome Consortium	Department of Virus and Microbiological Special Diagnostics, Statens Serum Institut, Copenhagen, Denmark	https://www.gisaid.org
hCoV-19/Denmark/DCGC-39494/2021	EPI_ISL_970888		Albertsen Lab, Department of Chemistry and Bioscience, Aalborg University, Denmark	Danish Covid-19 Genome Consortium	Department of Virus and Microbiological Special Diagnostics, Statens Serum Institut, Copenhagen, Denmark	https://www.gisaid.org
hCoV-19/Denmark/DCGC-31239/2021	EPI_ISL_855619		Albertsen Lab, Department of Chemistry and Bioscience, Aalborg University, Denmark	Danish Covid-19 Genome Consortium	Department of Virus and Microbiological Special Diagnostics, Statens Serum Institut, Copenhagen, Denmark	https://www.gisaid.org
hCoV-19/Denmark/DCGC-39496/2021	EPI_ISL_970890		Albertsen Lab, Department of Chemistry and Bioscience, Aalborg University, Denmark	Danish Covid-19 Genome Consortium	Department of Virus and Microbiological Special Diagnostics, Statens Serum Institut, Copenhagen, Denmark	https://www.gisaid.org
hCoV-19/Denmark/DCGC-34823/2021	EPI_ISL_925963		Albertsen Lab, Department of Chemistry and Bioscience, Aalborg University, Denmark	Danish Covid-19 Genome Consortium	Department of Virus and Microbiological Special Diagnostics, Statens Serum Institut, Copenhagen, Denmark	https://www.gisaid.org
hCoV-19/Denmark/DCGC-34825/2021	EPI_ISL_925965		Albertsen Lab, Department of Chemistry and Bioscience, Aalborg University, Denmark	Danish Covid-19 Genome Consortium	Department of Virus and Microbiological Special Diagnostics, Statens Serum Institut, Copenhagen, Denmark	https://www.gisaid.org
hCoV-19/Denmark/DCGC-43805/2021	EPI_ISL_1024183		Albertsen Lab, Department of Chemistry and Bioscience, Aalborg University, Denmark	Danish Covid-19 Genome Consortium	Department of Virus and Microbiological Special Diagnostics, Statens Serum Institut, Copenhagen, Denmark	https://www.gisaid.org
hCoV-19/Denmark/DCGC-26971/2020	EPI_ISL_817332		Albertsen Lab, Department of Chemistry and Bioscience, Aalborg University, Denmark	Danish Covid-19 Genome Consortium	Department of Virus and Microbiological Special Diagnostics, Statens Serum Institut, Copenhagen, Denmark	https://www.gisaid.org
hCoV-19/Denmark/DCGC-39499/2021	EPI_ISL_970893		Albertsen Lab, Department of Chemistry and Bioscience, Aalborg University, Denmark	Danish Covid-19 Genome Consortium	Department of Virus and Microbiological Special Diagnostics, Statens Serum Institut, Copenhagen, Denmark	https://www.gisaid.org
hCoV-19/Denmark/DCGC-30500/2021	EPI_ISL_847218		Albertsen Lab, Department of Chemistry and Bioscience, Aalborg University, Denmark	Danish Covid-19 Genome Consortium	Department of Virus and Microbiological Special Diagnostics, Statens Serum Institut, Copenhagen, Denmark	https://www.gisaid.org
hCoV-19/Denmark/DCGC-28160/2021	EPI_ISL_844730		Albertsen Lab, Department of Chemistry and Bioscience, Aalborg University, Denmark	Danish Covid-19 Genome Consortium	Department of Virus and Microbiological Special Diagnostics, Statens Serum Institut, Copenhagen, Denmark	https://www.gisaid.org
hCoV-19/Denmark/DCGC-33606/2021	EPI_ISL_870616		Albertsen Lab, Department of Chemistry and Bioscience, Aalborg University, Denmark	Danish Covid-19 Genome Consortium	Department of Virus and Microbiological Special Diagnostics, Statens Serum Institut, Copenhagen, Denmark	https://www.gisaid.org
hCoV-19/Denmark/DCGC-34832/2021	EPI_ISL_925972		Albertsen Lab, Department of Chemistry and Bioscience, Aalborg University, Denmark	Danish Covid-19 Genome Consortium	Department of Virus and Microbiological Special Diagnostics, Statens Serum Institut, Copenhagen, Denmark	https://www.gisaid.org
hCoV-19/Denmark/DCGC-28384/2021	EPI_ISL_844739		Albertsen Lab, Department of Chemistry and Bioscience, Aalborg University, Denmark	Danish Covid-19 Genome Consortium	Department of Virus and Microbiological Special Diagnostics, Statens Serum Institut, Copenhagen, Denmark	https://www.gisaid.org
hCoV-19/Denmark/DCGC-44062/2021	EPI_ISL_1024440		Albertsen Lab, Department of Chemistry and Bioscience, Aalborg University, Denmark	Danish Covid-19 Genome Consortium	Department of Virus and Microbiological Special Diagnostics, Statens Serum Institut, Copenhagen, Denmark	https://www.gisaid.org
hCoV-19/Denmark/DCGC-34840/2021	EPI_ISL_925980		Albertsen Lab, Department of Chemistry and Bioscience, Aalborg University, Denmark	Danish Covid-19 Genome Consortium	Department of Virus and Microbiological Special Diagnostics, Statens Serum Institut, Copenhagen, Denmark	https://www.gisaid.org
hCoV-19/Denmark/DCGC-44324/2021	EPI_ISL_1024702		Albertsen Lab, Department of Chemistry and Bioscience, Aalborg University, Denmark	Danish Covid-19 Genome Consortium	Department of Virus and Microbiological Special Diagnostics, Statens Serum Institut, Copenhagen, Denmark	https://www.gisaid.org
hCoV-19/Denmark/DCGC-34845/2021	EPI_ISL_925985		Albertsen Lab, Department of Chemistry and Bioscience, Aalborg University, Denmark	Danish Covid-19 Genome Consortium	Department of Virus and Microbiological Special Diagnostics, Statens Serum Institut, Copenhagen, Denmark	https://www.gisaid.org
hCoV-19/Denmark/DCGC-39507/2021	EPI_ISL_970903		Albertsen Lab, Department of Chemistry and Bioscience, Aalborg University, Denmark	Danish Covid-19 Genome Consortium	Department of Virus and Microbiological Special Diagnostics, Statens Serum Institut, Copenhagen, Denmark	https://www.gisaid.org
hCoV-19/Denmark/DCGC-39513/2021	EPI_ISL_970909		Albertsen Lab, Department of Chemistry and Bioscience, Aalborg University, Denmark	Danish Covid-19 Genome Consortium	Department of Virus and Microbiological Special Diagnostics, Statens Serum Institut, Copenhagen, Denmark	https://www.gisaid.org
hCoV-19/Denmark/DCGC-43310/2021	EPI_ISL_1023622		Albertsen Lab, Department of Chemistry and Bioscience, Aalborg University, Denmark	Danish Covid-19 Genome Consortium	Department of Virus and Microbiological Special Diagnostics, Statens Serum Institut, Copenhagen, Denmark	https://www.gisaid.org
hCoV-19/Denmark/DCGC-34029/2021	EPI_ISL_871039		Albertsen Lab, Department of Chemistry and Bioscience, Aalborg University, Denmark	Danish Covid-19 Genome Consortium	Department of Virus and Microbiological Special Diagnostics, Statens Serum Institut, Copenhagen, Denmark	https://www.gisaid.org
hCoV-19/Denmark/DCGC-39521/2021	EPI_ISL_970917		Albertsen Lab, Department of Chemistry and Bioscience, Aalborg University, Denmark	Danish Covid-19 Genome Consortium	Department of Virus and Microbiological Special Diagnostics, Statens Serum Institut, Copenhagen, Denmark	https://www.gisaid.org
hCoV-19/Denmark/DCGC-31876/2021	EPI_ISL_856292		Albertsen Lab, Department of Chemistry and Bioscience, Aalborg University, Denmark	Danish Covid-19 Genome Consortium	Department of Virus and Microbiological Special Diagnostics, Statens Serum Institut, Copenhagen, Denmark	https://www.gisaid.org
hCoV-19/Denmark/DCGC-34864/2021	EPI_ISL_926004		Albertsen Lab, Department of Chemistry and Bioscience, Aalborg University, Denmark	Danish Covid-19 Genome Consortium	Department of Virus and Microbiological Special Diagnostics, Statens Serum Institut, Copenhagen, Denmark	https://www.gisaid.org
hCoV-19/Denmark/DCGC-39530/2021	EPI_ISL_970927		Albertsen Lab, Department of Chemistry and Bioscience, Aalborg University, Denmark	Danish Covid-19 Genome Consortium	Department of Virus and Microbiological Special Diagnostics, Statens Serum Institut, Copenhagen, Denmark	https://www.gisaid.org
hCoV-19/Denmark/DCGC-34873/2021	EPI_ISL_926013		Albertsen Lab, Department of Chemistry and Bioscience, Aalborg University, Denmark	Danish Covid-19 Genome Consortium	Department of Virus and Microbiological Special Diagnostics, Statens Serum Institut, Copenhagen, Denmark	https://www.gisaid.org
hCoV-19/Denmark/DCGC-39534/2021	EPI_ISL_970932		Albertsen Lab, Department of Chemistry and Bioscience, Aalborg University, Denmark	Danish Covid-19 Genome Consortium	Department of Virus and Microbiological Special Diagnostics, Statens Serum Institut, Copenhagen, Denmark	https://www.gisaid.org
hCoV-19/Denmark/DCGC-39537/2021	EPI_ISL_970935		Albertsen Lab, Department of Chemistry and Bioscience, Aalborg University, Denmark	Danish Covid-19 Genome Consortium	Department of Virus and Microbiological Special Diagnostics, Statens Serum Institut, Copenhagen, Denmark	https://www.gisaid.org
hCoV-19/Denmark/DCGC-44585/2021	EPI_ISL_1024963		Albertsen Lab, Department of Chemistry and Bioscience, Aalborg University, Denmark	Danish Covid-19 Genome Consortium	Department of Virus and Microbiological Special Diagnostics, Statens Serum Institut, Copenhagen, Denmark	https://www.gisaid.org
hCoV-19/Denmark/DCGC-32953/2021	EPI_ISL_869957		Albertsen Lab, Department of Chemistry and Bioscience, Aalborg University, Denmark	Danish Covid-19 Genome Consortium	Department of Virus and Microbiological Special Diagnostics, Statens Serum Institut, Copenhagen, Denmark	https://www.gisaid.org
hCoV-19/Denmark/DCGC-34881/2021	EPI_ISL_926021		Albertsen Lab, Department of Chemistry and Bioscience, Aalborg University, Denmark	Danish Covid-19 Genome Consortium	Department of Virus and Microbiological Special Diagnostics, Statens Serum Institut, Copenhagen, Denmark	https://www.gisaid.org
hCoV-19/Denmark/DCGC-28164/2021	EPI_ISL_844716		Albertsen Lab, Department of Chemistry and Bioscience, Aalborg University, Denmark	Danish Covid-19 Genome Consortium	Department of Virus and Microbiological Special Diagnostics, Statens Serum Institut, Copenhagen, Denmark	https://www.gisaid.org
hCoV-19/Denmark/DCGC-32648/2021	EPI_ISL_869652		Albertsen Lab, Department of Chemistry and Bioscience, Aalborg University, Denmark	Danish Covid-19 Genome Consortium	Department of Virus and Microbiological Special Diagnostics, Statens Serum Institut, Copenhagen, Denmark	https://www.gisaid.org
hCoV-19/Denmark/DCGC-32649/2021	EPI_ISL_869653		Albertsen Lab, Department of Chemistry and Bioscience, Aalborg University, Denmark	Danish Covid-19 Genome Consortium	Department of Virus and Microbiological Special Diagnostics, Statens Serum Institut, Copenhagen, Denmark	https://www.gisaid.org
hCoV-19/Denmark/DCGC-32652/2021	EPI_ISL_869656		Albertsen Lab, Department of Chemistry and Bioscience, Aalborg University, Denmark	Danish Covid-19 Genome Consortium	Department of Virus and Microbiological Special Diagnostics, Statens Serum Institut, Copenhagen, Denmark	https://www.gisaid.org
hCoV-19/Denmark/DCGC-34900/2021	EPI_ISL_926040		Albertsen Lab, Department of Chemistry and Bioscience, Aalborg University, Denmark	Danish Covid-19 Genome Consortium	Department of Virus and Microbiological Special Diagnostics, Statens Serum Institut, Copenhagen, Denmark	https://www.gisaid.org
hCoV-19/Denmark/DCGC-32653/2021	EPI_ISL_869657		Albertsen Lab, Department of Chemistry and Bioscience, Aalborg University, Denmark	Danish Covid-19 Genome Consortium	Department of Virus and Microbiological Special Diagnostics, Statens Serum Institut, Copenhagen, Denmark	https://www.gisaid.org
hCoV-19/Denmark/DCGC-43544/2021	EPI_ISL_1023922		Albertsen Lab, Department of Chemistry and Bioscience, Aalborg University, Denmark	Danish Covid-19 Genome Consortium	Department of Virus and Microbiological Special Diagnostics, Statens Serum Institut, Copenhagen, Denmark	https://www.gisaid.org
hCoV-19/Denmark/DCGC-21570/2020	EPI_ISL_757880		Albertsen Lab, Department of Chemistry and Bioscience, Aalborg University, Denmark	Danish Covid-19 Genome Consortium	Department of Virus and Microbiological Special Diagnostics, Statens Serum Institut, Copenhagen, Denmark	https://www.gisaid.org
hCoV-19/Denmark/DCGC-44328/2021	EPI_ISL_1024706		Albertsen Lab, Department of Chemistry and Bioscience, Aalborg University, Denmark	Danish Covid-19 Genome Consortium	Department of Virus and Microbiological Special Diagnostics, Statens Serum Institut, Copenhagen, Denmark	https://www.gisaid.org
hCoV-19/Denmark/DCGC-44561/2021	EPI_ISL_1024939		Albertsen Lab, Department of Chemistry and Bioscience, Aalborg University, Denmark	Danish Covid-19 Genome Consortium	Department of Virus and Microbiological Special Diagnostics, Statens Serum Institut, Copenhagen, Denmark	https://www.gisaid.org
hCoV-19/Denmark/DCGC-39551/2021	EPI_ISL_970951		Albertsen Lab, Department of Chemistry and Bioscience, Aalborg University, Denmark	Danish Covid-19 Genome Consortium	Department of Virus and Microbiological Special Diagnostics, Statens Serum Institut, Copenhagen, Denmark	https://www.gisaid.org
hCoV-19/Denmark/DCGC-39552/2021	EPI_ISL_970952		Albertsen Lab, Department of Chemistry and Bioscience, Aalborg University, Denmark	Danish Covid-19 Genome Consortium	Department of Virus and Microbiological Special Diagnostics, Statens Serum Institut, Copenhagen, Denmark	https://www.gisaid.org
hCoV-19/Denmark/DCGC-23017/2020	EPI_ISL_793399		Albertsen Lab, Department of Chemistry and Bioscience, Aalborg University, Denmark	Danish Covid-19 Genome Consortium	Department of Virus and Microbiological Special Diagnostics, Statens Serum Institut, Copenhagen, Denmark	https://www.gisaid.org
hCoV-19/Denmark/DCGC-39553/2021	EPI_ISL_970953		Albertsen Lab, Department of Chemistry and Bioscience, Aalborg University, Denmark	Danish Covid-19 Genome Consortium	Department of Virus and Microbiological Special Diagnostics, Statens Serum Institut, Copenhagen, Denmark	https://www.gisaid.org
hCoV-19/Denmark/DCGC-34916/2021	EPI_ISL_926056		Albertsen Lab, Department of Chemistry and Bioscience, Aalborg University, Denmark	Danish Covid-19 Genome Consortium	Department of Virus and Microbiological Special Diagnostics, Statens Serum Institut, Copenhagen, Denmark	https://www.gisaid.org
hCoV-19/Denmark/DCGC-34918/2021	EPI_ISL_926058		Albertsen Lab, Department of Chemistry and Bioscience, Aalborg University, Denmark	Danish Covid-19 Genome Consortium	Department of Virus and Microbiological Special Diagnostics, Statens Serum Institut, Copenhagen, Denmark	https://www.gisaid.org
hCoV-19/Denmark/DCGC-27795/2020	EPI_ISL_815499		Albertsen Lab, Department of Chemistry and Bioscience, Aalborg University, Denmark	Danish Covid-19 Genome Consortium	Department of Virus and Microbiological Special Diagnostics, Statens Serum Institut, Copenhagen, Denmark	https://www.gisaid.org
hCoV-19/Denmark/DCGC-39557/2021	EPI_ISL_970957		Albertsen Lab, Department of Chemistry and Bioscience, Aalborg University, Denmark	Danish Covid-19 Genome Consortium	Department of Virus and Microbiological Special Diagnostics, Statens Serum Institut, Copenhagen, Denmark	https://www.gisaid.org
hCoV-19/Denmark/DCGC-39558/2021	EPI_ISL_970958		Albertsen Lab, Department of Chemistry and Bioscience, Aalborg University, Denmark	Danish Covid-19 Genome Consortium	Department of Virus and Microbiological Special Diagnostics, Statens Serum Institut, Copenhagen, Denmark	https://www.gisaid.org
hCoV-19/Denmark/DCGC-44562/2021	EPI_ISL_1024940		Albertsen Lab, Department of Chemistry and Bioscience, Aalborg University, Denmark	Danish Covid-19 Genome Consortium	Department of Virus and Microbiological Special Diagnostics, Statens Serum Institut, Copenhagen, Denmark	https://www.gisaid.org
hCoV-19/Denmark/DCGC-43547/2021	EPI_ISL_1023925		Albertsen Lab, Department of Chemistry and Bioscience, Aalborg University, Denmark	Danish Covid-19 Genome Consortium	Department of Virus and Microbiological Special Diagnostics, Statens Serum Institut, Copenhagen, Denmark	https://www.gisaid.org
hCoV-19/Denmark/DCGC-44563/2021	EPI_ISL_1024941		Albertsen Lab, Department of Chemistry and Bioscience, Aalborg University, Denmark	Danish Covid-19 Genome Consortium	Department of Virus and Microbiological Special Diagnostics, Statens Serum Institut, Copenhagen, Denmark	https://www.gisaid.org
hCoV-19/Denmark/DCGC-39562/2021	EPI_ISL_970962		Albertsen Lab, Department of Chemistry and Bioscience, Aalborg University, Denmark	Danish Covid-19 Genome Consortium	Department of Virus and Microbiological Special Diagnostics, Statens Serum Institut, Copenhagen, Denmark	https://www.gisaid.org
hCoV-19/Denmark/DCGC-39424/2021	EPI_ISL_970810		Albertsen Lab, Department of Chemistry and Bioscience, Aalborg University, Denmark	Danish Covid-19 Genome Consortium	Department of Virus and Microbiological Special Diagnostics, Statens Serum Institut, Copenhagen, Denmark	https://www.gisaid.org
hCoV-19/Denmark/DCGC-34946/2021	EPI_ISL_926086		Albertsen Lab, Department of Chemistry and Bioscience, Aalborg University, Denmark	Danish Covid-19 Genome Consortium	Department of Virus and Microbiological Special Diagnostics, Statens Serum Institut, Copenhagen, Denmark	https://www.gisaid.org
hCoV-19/Denmark/DCGC-31966/2021	EPI_ISL_856382		Albertsen Lab, Department of Chemistry and Bioscience, Aalborg University, Denmark	Danish Covid-19 Genome Consortium	Department of Virus and Microbiological Special Diagnostics, Statens Serum Institut, Copenhagen, Denmark	https://www.gisaid.org
hCoV-19/Denmark/DCGC-44065/2021	EPI_ISL_1024443		Albertsen Lab, Department of Chemistry and Bioscience, Aalborg University, Denmark	Danish Covid-19 Genome Consortium	Department of Virus and Microbiological Special Diagnostics, Statens Serum Institut, Copenhagen, Denmark	https://www.gisaid.org
hCoV-19/Denmark/DCGC-43312/2021	EPI_ISL_1023624		Albertsen Lab, Department of Chemistry and Bioscience, Aalborg University, Denmark	Danish Covid-19 Genome Consortium	Department of Virus and Microbiological Special Diagnostics, Statens Serum Institut, Copenhagen, Denmark	https://www.gisaid.org
hCoV-19/Denmark/DCGC-39432/2021	EPI_ISL_970819		Albertsen Lab, Department of Chemistry and Bioscience, Aalborg University, Denmark	Danish Covid-19 Genome Consortium	Department of Virus and Microbiological Special Diagnostics, Statens Serum Institut, Copenhagen, Denmark	https://www.gisaid.org
hCoV-19/Denmark/DCGC-26982/2020	EPI_ISL_817320		Albertsen Lab, Department of Chemistry and Bioscience, Aalborg University, Denmark	Danish Covid-19 Genome Consortium	Department of Virus and Microbiological Special Diagnostics, Statens Serum Institut, Copenhagen, Denmark	https://www.gisaid.org
hCoV-19/Denmark/DCGC-39436/2021	EPI_ISL_970823		Albertsen Lab, Department of Chemistry and Bioscience, Aalborg University, Denmark	Danish Covid-19 Genome Consortium	Department of Virus and Microbiological Special Diagnostics, Statens Serum Institut, Copenhagen, Denmark	https://www.gisaid.org
hCoV-19/Denmark/DCGC-39438/2021	EPI_ISL_970825		Albertsen Lab, Department of Chemistry and Bioscience, Aalborg University, Denmark	Danish Covid-19 Genome Consortium	Department of Virus and Microbiological Special Diagnostics, Statens Serum Institut, Copenhagen, Denmark	https://www.gisaid.org
hCoV-19/Denmark/DCGC-39440/2021	EPI_ISL_970828		Albertsen Lab, Department of Chemistry and Bioscience, Aalborg University, Denmark	Danish Covid-19 Genome Consortium	Department of Virus and Microbiological Special Diagnostics, Statens Serum Institut, Copenhagen, Denmark	https://www.gisaid.org
hCoV-19/Denmark/DCGC-20380/2020	EPI_ISL_758872		Albertsen Lab, Department of Chemistry and Bioscience, Aalborg University, Denmark	Danish Covid-19 Genome Consortium	Department of Virus and Microbiological Special Diagnostics, Statens Serum Institut, Copenhagen, Denmark	https://www.gisaid.org
hCoV-19/Denmark/DCGC-31380/2021	EPI_ISL_855760		Albertsen Lab, Department of Chemistry and Bioscience, Aalborg University, Denmark	Danish Covid-19 Genome Consortium	Department of Virus and Microbiological Special Diagnostics, Statens Serum Institut, Copenhagen, Denmark	https://www.gisaid.org
hCoV-19/Denmark/DCGC-21069/2020	EPI_ISL_758884		Albertsen Lab, Department of Chemistry and Bioscience, Aalborg University, Denmark	Danish Covid-19 Genome Consortium	Department of Virus and Microbiological Special Diagnostics, Statens Serum Institut, Copenhagen, Denmark	https://www.gisaid.org
hCoV-19/Denmark/DCGC-23019/2020	EPI_ISL_793183		Albertsen Lab, Department of Chemistry and Bioscience, Aalborg University, Denmark	Danish Covid-19 Genome Consortium	Department of Virus and Microbiological Special Diagnostics, Statens Serum Institut, Copenhagen, Denmark	https://www.gisaid.org
hCoV-19/Denmark/DCGC-39449/2021	EPI_ISL_970837		Albertsen Lab, Department of Chemistry and Bioscience, Aalborg University, Denmark	Danish Covid-19 Genome Consortium	Department of Virus and Microbiological Special Diagnostics, Statens Serum Institut, Copenhagen, Denmark	https://www.gisaid.org
hCoV-19/Denmark/DCGC-34967/2021	EPI_ISL_926107		Albertsen Lab, Department of Chemistry and Bioscience, Aalborg University, Denmark	Danish Covid-19 Genome Consortium	Department of Virus and Microbiological Special Diagnostics, Statens Serum Institut, Copenhagen, Denmark	https://www.gisaid.org
hCoV-19/Denmark/DCGC-34968/2021	EPI_ISL_926108		Albertsen Lab, Department of Chemistry and Bioscience, Aalborg University, Denmark	Danish Covid-19 Genome Consortium	Department of Virus and Microbiological Special Diagnostics, Statens Serum Institut, Copenhagen, Denmark	https://www.gisaid.org
hCoV-19/Denmark/DCGC-34969/2021	EPI_ISL_926109		Albertsen Lab, Department of Chemistry and Bioscience, Aalborg University, Denmark	Danish Covid-19 Genome Consortium	Department of Virus and Microbiological Special Diagnostics, Statens Serum Institut, Copenhagen, Denmark	https://www.gisaid.org
hCoV-19/Denmark/DCGC-44332/2021	EPI_ISL_1024710		Albertsen Lab, Department of Chemistry and Bioscience, Aalborg University, Denmark	Danish Covid-19 Genome Consortium	Department of Virus and Microbiological Special Diagnostics, Statens Serum Institut, Copenhagen, Denmark	https://www.gisaid.org
hCoV-19/Denmark/DCGC-32965/2021	EPI_ISL_869969		Albertsen Lab, Department of Chemistry and Bioscience, Aalborg University, Denmark	Danish Covid-19 Genome Consortium	Department of Virus and Microbiological Special Diagnostics, Statens Serum Institut, Copenhagen, Denmark	https://www.gisaid.org
hCoV-19/Denmark/DCGC-20389/2020	EPI_ISL_758873		Albertsen Lab, Department of Chemistry and Bioscience, Aalborg University, Denmark	Danish Covid-19 Genome Consortium	Department of Virus and Microbiological Special Diagnostics, Statens Serum Institut, Copenhagen, Denmark	https://www.gisaid.org
hCoV-19/Denmark/DCGC-43316/2021	EPI_ISL_1023628		Albertsen Lab, Department of Chemistry and Bioscience, Aalborg University, Denmark	Danish Covid-19 Genome Consortium	Department of Virus and Microbiological Special Diagnostics, Statens Serum Institut, Copenhagen, Denmark	https://www.gisaid.org
hCoV-19/Denmark/DCGC-39460/2021	EPI_ISL_970850		Albertsen Lab, Department of Chemistry and Bioscience, Aalborg University, Denmark	Danish Covid-19 Genome Consortium	Department of Virus and Microbiological Special Diagnostics, Statens Serum Institut, Copenhagen, Denmark	https://www.gisaid.org
hCoV-19/Denmark/DCGC-14596/2020	EPI_ISL_711232		Albertsen Lab, Department of Chemistry and Bioscience, Aalborg University, Denmark	Danish Covid-19 Genome Consortium	Department of Virus and Microbiological Special Diagnostics, Statens Serum Institut, Copenhagen, Denmark	https://www.gisaid.org
hCoV-19/Denmark/DCGC-45717/2021	EPI_ISL_1065227		Albertsen Lab, Department of Chemistry and Bioscience, Aalborg University, Denmark	Danish Covid-19 Genome Consortium	Department of Virus and Microbiological Special Diagnostics, Statens Serum Institut, Copenhagen, Denmark	https://www.gisaid.org
hCoV-19/Denmark/DCGC-34987/2021	EPI_ISL_926127		Albertsen Lab, Department of Chemistry and Bioscience, Aalborg University, Denmark	Danish Covid-19 Genome Consortium	Department of Virus and Microbiological Special Diagnostics, Statens Serum Institut, Copenhagen, Denmark	https://www.gisaid.org
hCoV-19/Denmark/DCGC-44333/2021	EPI_ISL_1024711		Albertsen Lab, Department of Chemistry and Bioscience, Aalborg University, Denmark	Danish Covid-19 Genome Consortium	Department of Virus and Microbiological Special Diagnostics, Statens Serum Institut, Copenhagen, Denmark	https://www.gisaid.org
hCoV-19/Denmark/DCGC-39467/2021	EPI_ISL_970858		Albertsen Lab, Department of Chemistry and Bioscience, Aalborg University, Denmark	Danish Covid-19 Genome Consortium	Department of Virus and Microbiological Special Diagnostics, Statens Serum Institut, Copenhagen, Denmark	https://www.gisaid.org
hCoV-19/Denmark/DCGC-32344/2021	EPI_ISL_869348		Albertsen Lab, Department of Chemistry and Bioscience, Aalborg University, Denmark	Danish Covid-19 Genome Consortium	Department of Virus and Microbiological Special Diagnostics, Statens Serum Institut, Copenhagen, Denmark	https://www.gisaid.org
hCoV-19/Denmark/DCGC-23260/2020	EPI_ISL_793194		Albertsen Lab, Department of Chemistry and Bioscience, Aalborg University, Denmark	Danish Covid-19 Genome Consortium	Department of Virus and Microbiological Special Diagnostics, Statens Serum Institut, Copenhagen, Denmark	https://www.gisaid.org
hCoV-19/Denmark/DCGC-35001/2021	EPI_ISL_926141		Albertsen Lab, Department of Chemistry and Bioscience, Aalborg University, Denmark	Danish Covid-19 Genome Consortium	Department of Virus and Microbiological Special Diagnostics, Statens Serum Institut, Copenhagen, Denmark	https://www.gisaid.org
hCoV-19/Denmark/DCGC-43317/2021	EPI_ISL_1023629		Albertsen Lab, Department of Chemistry and Bioscience, Aalborg University, Denmark	Danish Covid-19 Genome Consortium	Department of Virus and Microbiological Special Diagnostics, Statens Serum Institut, Copenhagen, Denmark	https://www.gisaid.org
hCoV-19/Denmark/DCGC-39567/2021	EPI_ISL_970969		Albertsen Lab, Department of Chemistry and Bioscience, Aalborg University, Denmark	Danish Covid-19 Genome Consortium	Department of Virus and Microbiological Special Diagnostics, Statens Serum Institut, Copenhagen, Denmark	https://www.gisaid.org
hCoV-19/Denmark/DCGC-28377/2021	EPI_ISL_844760		Albertsen Lab, Department of Chemistry and Bioscience, Aalborg University, Denmark	Danish Covid-19 Genome Consortium	Department of Virus and Microbiological Special Diagnostics, Statens Serum Institut, Copenhagen, Denmark	https://www.gisaid.org
hCoV-19/Denmark/DCGC-35012/2021	EPI_ISL_926152		Albertsen Lab, Department of Chemistry and Bioscience, Aalborg University, Denmark	Danish Covid-19 Genome Consortium	Department of Virus and Microbiological Special Diagnostics, Statens Serum Institut, Copenhagen, Denmark	https://www.gisaid.org
hCoV-19/Denmark/DCGC-35016/2021	EPI_ISL_926156		Albertsen Lab, Department of Chemistry and Bioscience, Aalborg University, Denmark	Danish Covid-19 Genome Consortium	Department of Virus and Microbiological Special Diagnostics, Statens Serum Institut, Copenhagen, Denmark	https://www.gisaid.org
hCoV-19/Denmark/DCGC-35020/2021	EPI_ISL_926160		Albertsen Lab, Department of Chemistry and Bioscience, Aalborg University, Denmark	Danish Covid-19 Genome Consortium	Department of Virus and Microbiological Special Diagnostics, Statens Serum Institut, Copenhagen, Denmark	https://www.gisaid.org
hCoV-19/Denmark/DCGC-43550/2021	EPI_ISL_1023928		Albertsen Lab, Department of Chemistry and Bioscience, Aalborg University, Denmark	Danish Covid-19 Genome Consortium	Department of Virus and Microbiological Special Diagnostics, Statens Serum Institut, Copenhagen, Denmark	https://www.gisaid.org
hCoV-19/Denmark/DCGC-35034/2021	EPI_ISL_926174		Albertsen Lab, Department of Chemistry and Bioscience, Aalborg University, Denmark	Danish Covid-19 Genome Consortium	Department of Virus and Microbiological Special Diagnostics, Statens Serum Institut, Copenhagen, Denmark	https://www.gisaid.org
hCoV-19/Denmark/DCGC-35040/2021	EPI_ISL_926180		Albertsen Lab, Department of Chemistry and Bioscience, Aalborg University, Denmark	Danish Covid-19 Genome Consortium	Department of Virus and Microbiological Special Diagnostics, Statens Serum Institut, Copenhagen, Denmark	https://www.gisaid.org
hCoV-19/Denmark/DCGC-33623/2021	EPI_ISL_870633		Albertsen Lab, Department of Chemistry and Bioscience, Aalborg University, Denmark	Danish Covid-19 Genome Consortium	Department of Virus and Microbiological Special Diagnostics, Statens Serum Institut, Copenhagen, Denmark	https://www.gisaid.org
hCoV-19/Denmark/DCGC-35045/2021	EPI_ISL_926185		Albertsen Lab, Department of Chemistry and Bioscience, Aalborg University, Denmark	Danish Covid-19 Genome Consortium	Department of Virus and Microbiological Special Diagnostics, Statens Serum Institut, Copenhagen, Denmark	https://www.gisaid.org
hCoV-19/Denmark/DCGC-44334/2021	EPI_ISL_1024712		Albertsen Lab, Department of Chemistry and Bioscience, Aalborg University, Denmark	Danish Covid-19 Genome Consortium	Department of Virus and Microbiological Special Diagnostics, Statens Serum Institut, Copenhagen, Denmark	https://www.gisaid.org
hCoV-19/Denmark/DCGC-39587/2021	EPI_ISL_970990		Albertsen Lab, Department of Chemistry and Bioscience, Aalborg University, Denmark	Danish Covid-19 Genome Consortium	Department of Virus and Microbiological Special Diagnostics, Statens Serum Institut, Copenhagen, Denmark	https://www.gisaid.org
hCoV-19/Denmark/DCGC-21076/2020	EPI_ISL_758869		Albertsen Lab, Department of Chemistry and Bioscience, Aalborg University, Denmark	Danish Covid-19 Genome Consortium	Department of Virus and Microbiological Special Diagnostics, Statens Serum Institut, Copenhagen, Denmark	https://www.gisaid.org
hCoV-19/Denmark/DCGC-43552/2021	EPI_ISL_1023930		Albertsen Lab, Department of Chemistry and Bioscience, Aalborg University, Denmark	Danish Covid-19 Genome Consortium	Department of Virus and Microbiological Special Diagnostics, Statens Serum Institut, Copenhagen, Denmark	https://www.gisaid.org
hCoV-19/Denmark/DCGC-39592/2021	EPI_ISL_970996		Albertsen Lab, Department of Chemistry and Bioscience, Aalborg University, Denmark	Danish Covid-19 Genome Consortium	Department of Virus and Microbiological Special Diagnostics, Statens Serum Institut, Copenhagen, Denmark	https://www.gisaid.org
hCoV-19/Denmark/DCGC-39597/2021	EPI_ISL_971001		Albertsen Lab, Department of Chemistry and Bioscience, Aalborg University, Denmark	Danish Covid-19 Genome Consortium	Department of Virus and Microbiological Special Diagnostics, Statens Serum Institut, Copenhagen, Denmark	https://www.gisaid.org
hCoV-19/Denmark/DCGC-43320/2021	EPI_ISL_1023632		Albertsen Lab, Department of Chemistry and Bioscience, Aalborg University, Denmark	Danish Covid-19 Genome Consortium	Department of Virus and Microbiological Special Diagnostics, Statens Serum Institut, Copenhagen, Denmark	https://www.gisaid.org
hCoV-19/Denmark/DCGC-39604/2021	EPI_ISL_971009		Albertsen Lab, Department of Chemistry and Bioscience, Aalborg University, Denmark	Danish Covid-19 Genome Consortium	Department of Virus and Microbiological Special Diagnostics, Statens Serum Institut, Copenhagen, Denmark	https://www.gisaid.org
hCoV-19/Denmark/DCGC-35086/2021	EPI_ISL_926226		Albertsen Lab, Department of Chemistry and Bioscience, Aalborg University, Denmark	Danish Covid-19 Genome Consortium	Department of Virus and Microbiological Special Diagnostics, Statens Serum Institut, Copenhagen, Denmark	https://www.gisaid.org
hCoV-19/Denmark/DCGC-43555/2021	EPI_ISL_1023933		Albertsen Lab, Department of Chemistry and Bioscience, Aalborg University, Denmark	Danish Covid-19 Genome Consortium	Department of Virus and Microbiological Special Diagnostics, Statens Serum Institut, Copenhagen, Denmark	https://www.gisaid.org
hCoV-19/Denmark/DCGC-39606/2021	EPI_ISL_971011		Albertsen Lab, Department of Chemistry and Bioscience, Aalborg University, Denmark	Danish Covid-19 Genome Consortium	Department of Virus and Microbiological Special Diagnostics, Statens Serum Institut, Copenhagen, Denmark	https://www.gisaid.org
hCoV-19/Denmark/DCGC-27731/2020	EPI_ISL_815495		Albertsen Lab, Department of Chemistry and Bioscience, Aalborg University, Denmark	Danish Covid-19 Genome Consortium	Department of Virus and Microbiological Special Diagnostics, Statens Serum Institut, Copenhagen, Denmark	https://www.gisaid.org
hCoV-19/Denmark/DCGC-39608/2021	EPI_ISL_971014		Albertsen Lab, Department of Chemistry and Bioscience, Aalborg University, Denmark	Danish Covid-19 Genome Consortium	Department of Virus and Microbiological Special Diagnostics, Statens Serum Institut, Copenhagen, Denmark	https://www.gisaid.org
hCoV-19/Denmark/DCGC-39610/2021	EPI_ISL_971016		Albertsen Lab, Department of Chemistry and Bioscience, Aalborg University, Denmark	Danish Covid-19 Genome Consortium	Department of Virus and Microbiological Special Diagnostics, Statens Serum Institut, Copenhagen, Denmark	https://www.gisaid.org
hCoV-19/Denmark/DCGC-35101/2021	EPI_ISL_926241		Albertsen Lab, Department of Chemistry and Bioscience, Aalborg University, Denmark	Danish Covid-19 Genome Consortium	Department of Virus and Microbiological Special Diagnostics, Statens Serum Institut, Copenhagen, Denmark	https://www.gisaid.org
hCoV-19/Denmark/DCGC-35104/2021	EPI_ISL_926244		Albertsen Lab, Department of Chemistry and Bioscience, Aalborg University, Denmark	Danish Covid-19 Genome Consortium	Department of Virus and Microbiological Special Diagnostics, Statens Serum Institut, Copenhagen, Denmark	https://www.gisaid.org
hCoV-19/Denmark/DCGC-43814/2021	EPI_ISL_1024192		Albertsen Lab, Department of Chemistry and Bioscience, Aalborg University, Denmark	Danish Covid-19 Genome Consortium	Department of Virus and Microbiological Special Diagnostics, Statens Serum Institut, Copenhagen, Denmark	https://www.gisaid.org
hCoV-19/Denmark/DCGC-31109/2021	EPI_ISL_847201		Albertsen Lab, Department of Chemistry and Bioscience, Aalborg University, Denmark	Danish Covid-19 Genome Consortium	Department of Virus and Microbiological Special Diagnostics, Statens Serum Institut, Copenhagen, Denmark	https://www.gisaid.org
hCoV-19/Denmark/DCGC-39618/2021	EPI_ISL_971025		Albertsen Lab, Department of Chemistry and Bioscience, Aalborg University, Denmark	Danish Covid-19 Genome Consortium	Department of Virus and Microbiological Special Diagnostics, Statens Serum Institut, Copenhagen, Denmark	https://www.gisaid.org
hCoV-19/Denmark/DCGC-43321/2021	EPI_ISL_1023633		Albertsen Lab, Department of Chemistry and Bioscience, Aalborg University, Denmark	Danish Covid-19 Genome Consortium	Department of Virus and Microbiological Special Diagnostics, Statens Serum Institut, Copenhagen, Denmark	https://www.gisaid.org
hCoV-19/Denmark/DCGC-39624/2021	EPI_ISL_971031		Albertsen Lab, Department of Chemistry and Bioscience, Aalborg University, Denmark	Danish Covid-19 Genome Consortium	Department of Virus and Microbiological Special Diagnostics, Statens Serum Institut, Copenhagen, Denmark	https://www.gisaid.org
hCoV-19/Denmark/DCGC-35127/2021	EPI_ISL_926267		Albertsen Lab, Department of Chemistry and Bioscience, Aalborg University, Denmark	Danish Covid-19 Genome Consortium	Department of Virus and Microbiological Special Diagnostics, Statens Serum Institut, Copenhagen, Denmark	https://www.gisaid.org
hCoV-19/Denmark/DCGC-39626/2021	EPI_ISL_971033		Albertsen Lab, Department of Chemistry and Bioscience, Aalborg University, Denmark	Danish Covid-19 Genome Consortium	Department of Virus and Microbiological Special Diagnostics, Statens Serum Institut, Copenhagen, Denmark	https://www.gisaid.org
hCoV-19/Denmark/DCGC-34127/2021	EPI_ISL_871137		Albertsen Lab, Department of Chemistry and Bioscience, Aalborg University, Denmark	Danish Covid-19 Genome Consortium	Department of Virus and Microbiological Special Diagnostics, Statens Serum Institut, Copenhagen, Denmark	https://www.gisaid.org
hCoV-19/Denmark/DCGC-29575/2020	EPI_ISL_843622		Albertsen Lab, Department of Chemistry and Bioscience, Aalborg University, Denmark	Danish Covid-19 Genome Consortium	Department of Virus and Microbiological Special Diagnostics, Statens Serum Institut, Copenhagen, Denmark	https://www.gisaid.org
hCoV-19/Denmark/DCGC-39630/2021	EPI_ISL_971041		Albertsen Lab, Department of Chemistry and Bioscience, Aalborg University, Denmark	Danish Covid-19 Genome Consortium	Department of Virus and Microbiological Special Diagnostics, Statens Serum Institut, Copenhagen, Denmark	https://www.gisaid.org
hCoV-19/Denmark/DCGC-35141/2021	EPI_ISL_926281		Albertsen Lab, Department of Chemistry and Bioscience, Aalborg University, Denmark	Danish Covid-19 Genome Consortium	Department of Virus and Microbiological Special Diagnostics, Statens Serum Institut, Copenhagen, Denmark	https://www.gisaid.org
hCoV-19/Denmark/DCGC-39635/2021	EPI_ISL_971058		Albertsen Lab, Department of Chemistry and Bioscience, Aalborg University, Denmark	Danish Covid-19 Genome Consortium	Department of Virus and Microbiological Special Diagnostics, Statens Serum Institut, Copenhagen, Denmark	https://www.gisaid.org
hCoV-19/Denmark/DCGC-44316/2021	EPI_ISL_1024694		Albertsen Lab, Department of Chemistry and Bioscience, Aalborg University, Denmark	Danish Covid-19 Genome Consortium	Department of Virus and Microbiological Special Diagnostics, Statens Serum Institut, Copenhagen, Denmark	https://www.gisaid.org
hCoV-19/Denmark/DCGC-26276/2021	EPI_ISL_818292		Albertsen Lab, Department of Chemistry and Bioscience, Aalborg University, Denmark	Danish Covid-19 Genome Consortium	Department of Virus and Microbiological Special Diagnostics, Statens Serum Institut, Copenhagen, Denmark	https://www.gisaid.org
hCoV-19/Denmark/DCGC-28179/2021	EPI_ISL_844731		Albertsen Lab, Department of Chemistry and Bioscience, Aalborg University, Denmark	Danish Covid-19 Genome Consortium	Department of Virus and Microbiological Special Diagnostics, Statens Serum Institut, Copenhagen, Denmark	https://www.gisaid.org
hCoV-19/Denmark/DCGC-39638/2021	EPI_ISL_971067		Albertsen Lab, Department of Chemistry and Bioscience, Aalborg University, Denmark	Danish Covid-19 Genome Consortium	Department of Virus and Microbiological Special Diagnostics, Statens Serum Institut, Copenhagen, Denmark	https://www.gisaid.org
hCoV-19/Denmark/DCGC-43800/2021	EPI_ISL_1024178		Albertsen Lab, Department of Chemistry and Bioscience, Aalborg University, Denmark	Danish Covid-19 Genome Consortium	Department of Virus and Microbiological Special Diagnostics, Statens Serum Institut, Copenhagen, Denmark	https://www.gisaid.org
hCoV-19/Denmark/DCGC-29577/2020	EPI_ISL_843624		Albertsen Lab, Department of Chemistry and Bioscience, Aalborg University, Denmark	Danish Covid-19 Genome Consortium	Department of Virus and Microbiological Special Diagnostics, Statens Serum Institut, Copenhagen, Denmark	https://www.gisaid.org
hCoV-19/Denmark/DCGC-28725/2021	EPI_ISL_844745		Albertsen Lab, Department of Chemistry and Bioscience, Aalborg University, Denmark	Danish Covid-19 Genome Consortium	Department of Virus and Microbiological Special Diagnostics, Statens Serum Institut, Copenhagen, Denmark	https://www.gisaid.org
hCoV-19/Denmark/DCGC-43307/2021	EPI_ISL_1023619		Albertsen Lab, Department of Chemistry and Bioscience, Aalborg University, Denmark	Danish Covid-19 Genome Consortium	Department of Virus and Microbiological Special Diagnostics, Statens Serum Institut, Copenhagen, Denmark	https://www.gisaid.org
hCoV-19/Denmark/DCGC-39646/2021	EPI_ISL_971092		Albertsen Lab, Department of Chemistry and Bioscience, Aalborg University, Denmark	Danish Covid-19 Genome Consortium	Department of Virus and Microbiological Special Diagnostics, Statens Serum Institut, Copenhagen, Denmark	https://www.gisaid.org
hCoV-19/Denmark/DCGC-45767/2021	EPI_ISL_1065277		Albertsen Lab, Department of Chemistry and Bioscience, Aalborg University, Denmark	Danish Covid-19 Genome Consortium	Department of Virus and Microbiological Special Diagnostics, Statens Serum Institut, Copenhagen, Denmark	https://www.gisaid.org
hCoV-19/Denmark/DCGC-39650/2021	EPI_ISL_971103		Albertsen Lab, Department of Chemistry and Bioscience, Aalborg University, Denmark	Danish Covid-19 Genome Consortium	Department of Virus and Microbiological Special Diagnostics, Statens Serum Institut, Copenhagen, Denmark	https://www.gisaid.org
hCoV-19/Denmark/DCGC-39651/2021	EPI_ISL_971106		Albertsen Lab, Department of Chemistry and Bioscience, Aalborg University, Denmark	Danish Covid-19 Genome Consortium	Department of Virus and Microbiological Special Diagnostics, Statens Serum Institut, Copenhagen, Denmark	https://www.gisaid.org
hCoV-19/Denmark/DCGC-31717/2021	EPI_ISL_856133		Albertsen Lab, Department of Chemistry and Bioscience, Aalborg University, Denmark	Danish Covid-19 Genome Consortium	Department of Virus and Microbiological Special Diagnostics, Statens Serum Institut, Copenhagen, Denmark	https://www.gisaid.org
hCoV-19/Denmark/DCGC-29074/2021	EPI_ISL_844750		Albertsen Lab, Department of Chemistry and Bioscience, Aalborg University, Denmark	Danish Covid-19 Genome Consortium	Department of Virus and Microbiological Special Diagnostics, Statens Serum Institut, Copenhagen, Denmark	https://www.gisaid.org
hCoV-19/Denmark/DCGC-43802/2021	EPI_ISL_1024180		Albertsen Lab, Department of Chemistry and Bioscience, Aalborg University, Denmark	Danish Covid-19 Genome Consortium	Department of Virus and Microbiological Special Diagnostics, Statens Serum Institut, Copenhagen, Denmark	https://www.gisaid.org
hCoV-19/Denmark/DCGC-39653/2021	EPI_ISL_971112		Albertsen Lab, Department of Chemistry and Bioscience, Aalborg University, Denmark	Danish Covid-19 Genome Consortium	Department of Virus and Microbiological Special Diagnostics, Statens Serum Institut, Copenhagen, Denmark	https://www.gisaid.org
hCoV-19/Denmark/DCGC-43308/2021	EPI_ISL_1023620		Albertsen Lab, Department of Chemistry and Bioscience, Aalborg University, Denmark	Danish Covid-19 Genome Consortium	Department of Virus and Microbiological Special Diagnostics, Statens Serum Institut, Copenhagen, Denmark	https://www.gisaid.org
hCoV-19/Denmark/DCGC-35180/2021	EPI_ISL_926320		Albertsen Lab, Department of Chemistry and Bioscience, Aalborg University, Denmark	Danish Covid-19 Genome Consortium	Department of Virus and Microbiological Special Diagnostics, Statens Serum Institut, Copenhagen, Denmark	https://www.gisaid.org
hCoV-19/Denmark/DCGC-39657/2021	EPI_ISL_971124		Albertsen Lab, Department of Chemistry and Bioscience, Aalborg University, Denmark	Danish Covid-19 Genome Consortium	Department of Virus and Microbiological Special Diagnostics, Statens Serum Institut, Copenhagen, Denmark	https://www.gisaid.org
hCoV-19/Denmark/DCGC-35187/2021	EPI_ISL_926327		Albertsen Lab, Department of Chemistry and Bioscience, Aalborg University, Denmark	Danish Covid-19 Genome Consortium	Department of Virus and Microbiological Special Diagnostics, Statens Serum Institut, Copenhagen, Denmark	https://www.gisaid.org
hCoV-19/Denmark/DCGC-44056/2021	EPI_ISL_1024434		Albertsen Lab, Department of Chemistry and Bioscience, Aalborg University, Denmark	Danish Covid-19 Genome Consortium	Department of Virus and Microbiological Special Diagnostics, Statens Serum Institut, Copenhagen, Denmark	https://www.gisaid.org
hCoV-19/Denmark/DCGC-31971/2021	EPI_ISL_856387		Albertsen Lab, Department of Chemistry and Bioscience, Aalborg University, Denmark	Danish Covid-19 Genome Consortium	Department of Virus and Microbiological Special Diagnostics, Statens Serum Institut, Copenhagen, Denmark	https://www.gisaid.org
hCoV-19/Denmark/DCGC-39660/2021	EPI_ISL_971133		Albertsen Lab, Department of Chemistry and Bioscience, Aalborg University, Denmark	Danish Covid-19 Genome Consortium	Department of Virus and Microbiological Special Diagnostics, Statens Serum Institut, Copenhagen, Denmark	https://www.gisaid.org
hCoV-19/Denmark/DCGC-39665/2021	EPI_ISL_971148		Albertsen Lab, Department of Chemistry and Bioscience, Aalborg University, Denmark	Danish Covid-19 Genome Consortium	Department of Virus and Microbiological Special Diagnostics, Statens Serum Institut, Copenhagen, Denmark	https://www.gisaid.org
hCoV-19/Denmark/DCGC-35197/2021	EPI_ISL_926337		Albertsen Lab, Department of Chemistry and Bioscience, Aalborg University, Denmark	Danish Covid-19 Genome Consortium	Department of Virus and Microbiological Special Diagnostics, Statens Serum Institut, Copenhagen, Denmark	https://www.gisaid.org
hCoV-19/Denmark/DCGC-35202/2021	EPI_ISL_926342		Albertsen Lab, Department of Chemistry and Bioscience, Aalborg University, Denmark	Danish Covid-19 Genome Consortium	Department of Virus and Microbiological Special Diagnostics, Statens Serum Institut, Copenhagen, Denmark	https://www.gisaid.org
hCoV-19/Denmark/DCGC-39675/2021	EPI_ISL_971175		Albertsen Lab, Department of Chemistry and Bioscience, Aalborg University, Denmark	Danish Covid-19 Genome Consortium	Department of Virus and Microbiological Special Diagnostics, Statens Serum Institut, Copenhagen, Denmark	https://www.gisaid.org
hCoV-19/Denmark/DCGC-35208/2021	EPI_ISL_926348		Albertsen Lab, Department of Chemistry and Bioscience, Aalborg University, Denmark	Danish Covid-19 Genome Consortium	Department of Virus and Microbiological Special Diagnostics, Statens Serum Institut, Copenhagen, Denmark	https://www.gisaid.org
hCoV-19/Denmark/DCGC-44071/2021	EPI_ISL_1024449		Albertsen Lab, Department of Chemistry and Bioscience, Aalborg University, Denmark	Danish Covid-19 Genome Consortium	Department of Virus and Microbiological Special Diagnostics, Statens Serum Institut, Copenhagen, Denmark	https://www.gisaid.org
hCoV-19/Denmark/DCGC-28733/2021	EPI_ISL_844723		Albertsen Lab, Department of Chemistry and Bioscience, Aalborg University, Denmark	Danish Covid-19 Genome Consortium	Department of Virus and Microbiological Special Diagnostics, Statens Serum Institut, Copenhagen, Denmark	https://www.gisaid.org
hCoV-19/Denmark/DCGC-39683/2021	EPI_ISL_971198		Albertsen Lab, Department of Chemistry and Bioscience, Aalborg University, Denmark	Danish Covid-19 Genome Consortium	Department of Virus and Microbiological Special Diagnostics, Statens Serum Institut, Copenhagen, Denmark	https://www.gisaid.org
hCoV-19/Denmark/DCGC-39684/2021	EPI_ISL_971201		Albertsen Lab, Department of Chemistry and Bioscience, Aalborg University, Denmark	Danish Covid-19 Genome Consortium	Department of Virus and Microbiological Special Diagnostics, Statens Serum Institut, Copenhagen, Denmark	https://www.gisaid.org
hCoV-19/Denmark/DCGC-35215/2021	EPI_ISL_926355		Albertsen Lab, Department of Chemistry and Bioscience, Aalborg University, Denmark	Danish Covid-19 Genome Consortium	Department of Virus and Microbiological Special Diagnostics, Statens Serum Institut, Copenhagen, Denmark	https://www.gisaid.org
hCoV-19/Denmark/DCGC-43816/2021	EPI_ISL_1024194		Albertsen Lab, Department of Chemistry and Bioscience, Aalborg University, Denmark	Danish Covid-19 Genome Consortium	Department of Virus and Microbiological Special Diagnostics, Statens Serum Institut, Copenhagen, Denmark	https://www.gisaid.org
hCoV-19/Denmark/DCGC-45793/2021	EPI_ISL_1065303		Albertsen Lab, Department of Chemistry and Bioscience, Aalborg University, Denmark	Danish Covid-19 Genome Consortium	Department of Virus and Microbiological Special Diagnostics, Statens Serum Institut, Copenhagen, Denmark	https://www.gisaid.org
hCoV-19/Denmark/DCGC-39689/2021	EPI_ISL_971214		Albertsen Lab, Department of Chemistry and Bioscience, Aalborg University, Denmark	Danish Covid-19 Genome Consortium	Department of Virus and Microbiological Special Diagnostics, Statens Serum Institut, Copenhagen, Denmark	https://www.gisaid.org
hCoV-19/Denmark/DCGC-43817/2021	EPI_ISL_1024195		Albertsen Lab, Department of Chemistry and Bioscience, Aalborg University, Denmark	Danish Covid-19 Genome Consortium	Department of Virus and Microbiological Special Diagnostics, Statens Serum Institut, Copenhagen, Denmark	https://www.gisaid.org
hCoV-19/Denmark/DCGC-18316/2020	EPI_ISL_749287		Albertsen Lab, Department of Chemistry and Bioscience, Aalborg University, Denmark	Danish Covid-19 Genome Consortium	Department of Virus and Microbiological Special Diagnostics, Statens Serum Institut, Copenhagen, Denmark	https://www.gisaid.org
hCoV-19/Denmark/DCGC-32352/2021	EPI_ISL_869356		Albertsen Lab, Department of Chemistry and Bioscience, Aalborg University, Denmark	Danish Covid-19 Genome Consortium	Department of Virus and Microbiological Special Diagnostics, Statens Serum Institut, Copenhagen, Denmark	https://www.gisaid.org
hCoV-19/Denmark/DCGC-32175/2021	EPI_ISL_856591		Albertsen Lab, Department of Chemistry and Bioscience, Aalborg University, Denmark	Danish Covid-19 Genome Consortium	Department of Virus and Microbiological Special Diagnostics, Statens Serum Institut, Copenhagen, Denmark	https://www.gisaid.org
hCoV-19/Denmark/DCGC-43557/2021	EPI_ISL_1023935		Albertsen Lab, Department of Chemistry and Bioscience, Aalborg University, Denmark	Danish Covid-19 Genome Consortium	Department of Virus and Microbiological Special Diagnostics, Statens Serum Institut, Copenhagen, Denmark	https://www.gisaid.org
hCoV-19/Denmark/DCGC-33638/2021	EPI_ISL_870648		Albertsen Lab, Department of Chemistry and Bioscience, Aalborg University, Denmark	Danish Covid-19 Genome Consortium	Department of Virus and Microbiological Special Diagnostics, Statens Serum Institut, Copenhagen, Denmark	https://www.gisaid.org
hCoV-19/Denmark/DCGC-35243/2021	EPI_ISL_926383		Albertsen Lab, Department of Chemistry and Bioscience, Aalborg University, Denmark	Danish Covid-19 Genome Consortium	Department of Virus and Microbiological Special Diagnostics, Statens Serum Institut, Copenhagen, Denmark	https://www.gisaid.org
hCoV-19/Denmark/DCGC-44340/2021	EPI_ISL_1024718		Albertsen Lab, Department of Chemistry and Bioscience, Aalborg University, Denmark	Danish Covid-19 Genome Consortium	Department of Virus and Microbiological Special Diagnostics, Statens Serum Institut, Copenhagen, Denmark	https://www.gisaid.org
hCoV-19/Denmark/DCGC-33269/2021	EPI_ISL_870274		Albertsen Lab, Department of Chemistry and Bioscience, Aalborg University, Denmark	Danish Covid-19 Genome Consortium	Department of Virus and Microbiological Special Diagnostics, Statens Serum Institut, Copenhagen, Denmark	https://www.gisaid.org
hCoV-19/Denmark/DCGC-39707/2021	EPI_ISL_971272		Albertsen Lab, Department of Chemistry and Bioscience, Aalborg University, Denmark	Danish Covid-19 Genome Consortium	Department of Virus and Microbiological Special Diagnostics, Statens Serum Institut, Copenhagen, Denmark	https://www.gisaid.org
hCoV-19/Denmark/DCGC-43327/2021	EPI_ISL_1023639		Albertsen Lab, Department of Chemistry and Bioscience, Aalborg University, Denmark	Danish Covid-19 Genome Consortium	Department of Virus and Microbiological Special Diagnostics, Statens Serum Institut, Copenhagen, Denmark	https://www.gisaid.org
hCoV-19/Denmark/DCGC-39713/2021	EPI_ISL_971290		Albertsen Lab, Department of Chemistry and Bioscience, Aalborg University, Denmark	Danish Covid-19 Genome Consortium	Department of Virus and Microbiological Special Diagnostics, Statens Serum Institut, Copenhagen, Denmark	https://www.gisaid.org
hCoV-19/Denmark/DCGC-39714/2021	EPI_ISL_971293		Albertsen Lab, Department of Chemistry and Bioscience, Aalborg University, Denmark	Danish Covid-19 Genome Consortium	Department of Virus and Microbiological Special Diagnostics, Statens Serum Institut, Copenhagen, Denmark	https://www.gisaid.org
hCoV-19/Denmark/DCGC-43328/2021	EPI_ISL_1023640		Albertsen Lab, Department of Chemistry and Bioscience, Aalborg University, Denmark	Danish Covid-19 Genome Consortium	Department of Virus and Microbiological Special Diagnostics, Statens Serum Institut, Copenhagen, Denmark	https://www.gisaid.org
hCoV-19/Denmark/DCGC-31395/2021	EPI_ISL_855775		Albertsen Lab, Department of Chemistry and Bioscience, Aalborg University, Denmark	Danish Covid-19 Genome Consortium	Department of Virus and Microbiological Special Diagnostics, Statens Serum Institut, Copenhagen, Denmark	https://www.gisaid.org
hCoV-19/Denmark/DCGC-39717/2021	EPI_ISL_971302		Albertsen Lab, Department of Chemistry and Bioscience, Aalborg University, Denmark	Danish Covid-19 Genome Consortium	Department of Virus and Microbiological Special Diagnostics, Statens Serum Institut, Copenhagen, Denmark	https://www.gisaid.org
hCoV-19/Denmark/DCGC-44073/2021	EPI_ISL_1024451		Albertsen Lab, Department of Chemistry and Bioscience, Aalborg University, Denmark	Danish Covid-19 Genome Consortium	Department of Virus and Microbiological Special Diagnostics, Statens Serum Institut, Copenhagen, Denmark	https://www.gisaid.org
hCoV-19/Denmark/DCGC-39721/2021	EPI_ISL_971315		Albertsen Lab, Department of Chemistry and Bioscience, Aalborg University, Denmark	Danish Covid-19 Genome Consortium	Department of Virus and Microbiological Special Diagnostics, Statens Serum Institut, Copenhagen, Denmark	https://www.gisaid.org
hCoV-19/Denmark/DCGC-35260/2021	EPI_ISL_926400		Albertsen Lab, Department of Chemistry and Bioscience, Aalborg University, Denmark	Danish Covid-19 Genome Consortium	Department of Virus and Microbiological Special Diagnostics, Statens Serum Institut, Copenhagen, Denmark	https://www.gisaid.org
hCoV-19/Denmark/DCGC-39722/2021	EPI_ISL_971318		Albertsen Lab, Department of Chemistry and Bioscience, Aalborg University, Denmark	Danish Covid-19 Genome Consortium	Department of Virus and Microbiological Special Diagnostics, Statens Serum Institut, Copenhagen, Denmark	https://www.gisaid.org
hCoV-19/Denmark/DCGC-44342/2021	EPI_ISL_1024720		Albertsen Lab, Department of Chemistry and Bioscience, Aalborg University, Denmark	Danish Covid-19 Genome Consortium	Department of Virus and Microbiological Special Diagnostics, Statens Serum Institut, Copenhagen, Denmark	https://www.gisaid.org
hCoV-19/Denmark/DCGC-32981/2021	EPI_ISL_869985		Albertsen Lab, Department of Chemistry and Bioscience, Aalborg University, Denmark	Danish Covid-19 Genome Consortium	Department of Virus and Microbiological Special Diagnostics, Statens Serum Institut, Copenhagen, Denmark	https://www.gisaid.org
hCoV-19/Denmark/DCGC-31721/2021	EPI_ISL_856137		Albertsen Lab, Department of Chemistry and Bioscience, Aalborg University, Denmark	Danish Covid-19 Genome Consortium	Department of Virus and Microbiological Special Diagnostics, Statens Serum Institut, Copenhagen, Denmark	https://www.gisaid.org
hCoV-19/Denmark/DCGC-39724/2021	EPI_ISL_971323		Albertsen Lab, Department of Chemistry and Bioscience, Aalborg University, Denmark	Danish Covid-19 Genome Consortium	Department of Virus and Microbiological Special Diagnostics, Statens Serum Institut, Copenhagen, Denmark	https://www.gisaid.org
hCoV-19/Denmark/DCGC-21105/2020	EPI_ISL_758885		Albertsen Lab, Department of Chemistry and Bioscience, Aalborg University, Denmark	Danish Covid-19 Genome Consortium	Department of Virus and Microbiological Special Diagnostics, Statens Serum Institut, Copenhagen, Denmark	https://www.gisaid.org
hCoV-19/Denmark/DCGC-32355/2021	EPI_ISL_869359		Albertsen Lab, Department of Chemistry and Bioscience, Aalborg University, Denmark	Danish Covid-19 Genome Consortium	Department of Virus and Microbiological Special Diagnostics, Statens Serum Institut, Copenhagen, Denmark	https://www.gisaid.org
hCoV-19/Denmark/DCGC-43819/2021	EPI_ISL_1024197		Albertsen Lab, Department of Chemistry and Bioscience, Aalborg University, Denmark	Danish Covid-19 Genome Consortium	Department of Virus and Microbiological Special Diagnostics, Statens Serum Institut, Copenhagen, Denmark	https://www.gisaid.org
hCoV-19/Denmark/DCGC-44076/2021	EPI_ISL_1024454		Albertsen Lab, Department of Chemistry and Bioscience, Aalborg University, Denmark	Danish Covid-19 Genome Consortium	Department of Virus and Microbiological Special Diagnostics, Statens Serum Institut, Copenhagen, Denmark	https://www.gisaid.org
hCoV-19/Denmark/DCGC-39728/2021	EPI_ISL_971335		Albertsen Lab, Department of Chemistry and Bioscience, Aalborg University, Denmark	Danish Covid-19 Genome Consortium	Department of Virus and Microbiological Special Diagnostics, Statens Serum Institut, Copenhagen, Denmark	https://www.gisaid.org
hCoV-19/Denmark/DCGC-43820/2021	EPI_ISL_1024198		Albertsen Lab, Department of Chemistry and Bioscience, Aalborg University, Denmark	Danish Covid-19 Genome Consortium	Department of Virus and Microbiological Special Diagnostics, Statens Serum Institut, Copenhagen, Denmark	https://www.gisaid.org
hCoV-19/Denmark/DCGC-29081/2021	EPI_ISL_844726		Albertsen Lab, Department of Chemistry and Bioscience, Aalborg University, Denmark	Danish Covid-19 Genome Consortium	Department of Virus and Microbiological Special Diagnostics, Statens Serum Institut, Copenhagen, Denmark	https://www.gisaid.org
hCoV-19/Denmark/DCGC-39729/2021	EPI_ISL_971338		Albertsen Lab, Department of Chemistry and Bioscience, Aalborg University, Denmark	Danish Covid-19 Genome Consortium	Department of Virus and Microbiological Special Diagnostics, Statens Serum Institut, Copenhagen, Denmark	https://www.gisaid.org
hCoV-19/Denmark/DCGC-31112/2021	EPI_ISL_847202		Albertsen Lab, Department of Chemistry and Bioscience, Aalborg University, Denmark	Danish Covid-19 Genome Consortium	Department of Virus and Microbiological Special Diagnostics, Statens Serum Institut, Copenhagen, Denmark	https://www.gisaid.org
hCoV-19/Denmark/DCGC-44081/2021	EPI_ISL_1024459		Albertsen Lab, Department of Chemistry and Bioscience, Aalborg University, Denmark	Danish Covid-19 Genome Consortium	Department of Virus and Microbiological Special Diagnostics, Statens Serum Institut, Copenhagen, Denmark	https://www.gisaid.org
hCoV-19/Denmark/DCGC-39734/2021	EPI_ISL_971353		Albertsen Lab, Department of Chemistry and Bioscience, Aalborg University, Denmark	Danish Covid-19 Genome Consortium	Department of Virus and Microbiological Special Diagnostics, Statens Serum Institut, Copenhagen, Denmark	https://www.gisaid.org
hCoV-19/Denmark/DCGC-35296/2021	EPI_ISL_926436		Albertsen Lab, Department of Chemistry and Bioscience, Aalborg University, Denmark	Danish Covid-19 Genome Consortium	Department of Virus and Microbiological Special Diagnostics, Statens Serum Institut, Copenhagen, Denmark	https://www.gisaid.org
hCoV-19/Denmark/DCGC-35299/2021	EPI_ISL_926439		Albertsen Lab, Department of Chemistry and Bioscience, Aalborg University, Denmark	Danish Covid-19 Genome Consortium	Department of Virus and Microbiological Special Diagnostics, Statens Serum Institut, Copenhagen, Denmark	https://www.gisaid.org
hCoV-19/Denmark/DCGC-39737/2021	EPI_ISL_971361		Albertsen Lab, Department of Chemistry and Bioscience, Aalborg University, Denmark	Danish Covid-19 Genome Consortium	Department of Virus and Microbiological Special Diagnostics, Statens Serum Institut, Copenhagen, Denmark	https://www.gisaid.org
hCoV-19/Denmark/DCGC-28743/2021	EPI_ISL_844746		Albertsen Lab, Department of Chemistry and Bioscience, Aalborg University, Denmark	Danish Covid-19 Genome Consortium	Department of Virus and Microbiological Special Diagnostics, Statens Serum Institut, Copenhagen, Denmark	https://www.gisaid.org
hCoV-19/Denmark/DCGC-39738/2021	EPI_ISL_971363		Albertsen Lab, Department of Chemistry and Bioscience, Aalborg University, Denmark	Danish Covid-19 Genome Consortium	Department of Virus and Microbiological Special Diagnostics, Statens Serum Institut, Copenhagen, Denmark	https://www.gisaid.org
hCoV-19/Denmark/DCGC-39742/2021	EPI_ISL_971375		Albertsen Lab, Department of Chemistry and Bioscience, Aalborg University, Denmark	Danish Covid-19 Genome Consortium	Department of Virus and Microbiological Special Diagnostics, Statens Serum Institut, Copenhagen, Denmark	https://www.gisaid.org
hCoV-19/Denmark/DCGC-30541/2021	EPI_ISL_847181		Albertsen Lab, Department of Chemistry and Bioscience, Aalborg University, Denmark	Danish Covid-19 Genome Consortium	Department of Virus and Microbiological Special Diagnostics, Statens Serum Institut, Copenhagen, Denmark	https://www.gisaid.org
hCoV-19/Denmark/DCGC-35309/2021	EPI_ISL_926450		Albertsen Lab, Department of Chemistry and Bioscience, Aalborg University, Denmark	Danish Covid-19 Genome Consortium	Department of Virus and Microbiological Special Diagnostics, Statens Serum Institut, Copenhagen, Denmark	https://www.gisaid.org
hCoV-19/Denmark/DCGC-44869/2021	EPI_ISL_1025247		Albertsen Lab, Department of Chemistry and Bioscience, Aalborg University, Denmark	Danish Covid-19 Genome Consortium	Department of Virus and Microbiological Special Diagnostics, Statens Serum Institut, Copenhagen, Denmark	https://www.gisaid.org
hCoV-19/Denmark/DCGC-45865/2021	EPI_ISL_1065375		Albertsen Lab, Department of Chemistry and Bioscience, Aalborg University, Denmark	Danish Covid-19 Genome Consortium	Department of Virus and Microbiological Special Diagnostics, Statens Serum Institut, Copenhagen, Denmark	https://www.gisaid.org
hCoV-19/Denmark/DCGC-44083/2021	EPI_ISL_1024461		Albertsen Lab, Department of Chemistry and Bioscience, Aalborg University, Denmark	Danish Covid-19 Genome Consortium	Department of Virus and Microbiological Special Diagnostics, Statens Serum Institut, Copenhagen, Denmark	https://www.gisaid.org
hCoV-19/Denmark/DCGC-35316/2021	EPI_ISL_926457		Albertsen Lab, Department of Chemistry and Bioscience, Aalborg University, Denmark	Danish Covid-19 Genome Consortium	Department of Virus and Microbiological Special Diagnostics, Statens Serum Institut, Copenhagen, Denmark	https://www.gisaid.org
hCoV-19/Denmark/DCGC-44347/2021	EPI_ISL_1024725		Albertsen Lab, Department of Chemistry and Bioscience, Aalborg University, Denmark	Danish Covid-19 Genome Consortium	Department of Virus and Microbiological Special Diagnostics, Statens Serum Institut, Copenhagen, Denmark	https://www.gisaid.org
hCoV-19/Denmark/DCGC-26295/2021	EPI_ISL_818272		Albertsen Lab, Department of Chemistry and Bioscience, Aalborg University, Denmark	Danish Covid-19 Genome Consortium	Department of Virus and Microbiological Special Diagnostics, Statens Serum Institut, Copenhagen, Denmark	https://www.gisaid.org
hCoV-19/Denmark/DCGC-29086/2021	EPI_ISL_844727		Albertsen Lab, Department of Chemistry and Bioscience, Aalborg University, Denmark	Danish Covid-19 Genome Consortium	Department of Virus and Microbiological Special Diagnostics, Statens Serum Institut, Copenhagen, Denmark	https://www.gisaid.org
hCoV-19/Denmark/DCGC-55242/2021	EPI_ISL_1863670		Albertsen Lab, Department of Chemistry and Bioscience, Aalborg University, Denmark	Danish Covid-19 Genome Consortium	Department of Virus and Microbiological Special Diagnostics, Statens Serum Institut, Copenhagen, Denmark	https://www.gisaid.org
hCoV-19/Denmark/DCGC-39748/2021	EPI_ISL_971391		Albertsen Lab, Department of Chemistry and Bioscience, Aalborg University, Denmark	Danish Covid-19 Genome Consortium	Department of Virus and Microbiological Special Diagnostics, Statens Serum Institut, Copenhagen, Denmark	https://www.gisaid.org
hCoV-19/Denmark/DCGC-39751/2021	EPI_ISL_971401		Albertsen Lab, Department of Chemistry and Bioscience, Aalborg University, Denmark	Danish Covid-19 Genome Consortium	Department of Virus and Microbiological Special Diagnostics, Statens Serum Institut, Copenhagen, Denmark	https://www.gisaid.org
hCoV-19/Denmark/DCGC-25634/2021	EPI_ISL_818274		Albertsen Lab, Department of Chemistry and Bioscience, Aalborg University, Denmark	Danish Covid-19 Genome Consortium	Department of Virus and Microbiological Special Diagnostics, Statens Serum Institut, Copenhagen, Denmark	https://www.gisaid.org
hCoV-19/Denmark/DCGC-35335/2021	EPI_ISL_926476		Albertsen Lab, Department of Chemistry and Bioscience, Aalborg University, Denmark	Danish Covid-19 Genome Consortium	Department of Virus and Microbiological Special Diagnostics, Statens Serum Institut, Copenhagen, Denmark	https://www.gisaid.org
hCoV-19/Denmark/DCGC-43331/2021	EPI_ISL_1023643		Albertsen Lab, Department of Chemistry and Bioscience, Aalborg University, Denmark	Danish Covid-19 Genome Consortium	Department of Virus and Microbiological Special Diagnostics, Statens Serum Institut, Copenhagen, Denmark	https://www.gisaid.org
hCoV-19/Denmark/DCGC-30128/2020	EPI_ISL_844175		Albertsen Lab, Department of Chemistry and Bioscience, Aalborg University, Denmark	Danish Covid-19 Genome Consortium	Department of Virus and Microbiological Special Diagnostics, Statens Serum Institut, Copenhagen, Denmark	https://www.gisaid.org
hCoV-19/Denmark/DCGC-43826/2021	EPI_ISL_1024204		Albertsen Lab, Department of Chemistry and Bioscience, Aalborg University, Denmark	Danish Covid-19 Genome Consortium	Department of Virus and Microbiological Special Diagnostics, Statens Serum Institut, Copenhagen, Denmark	https://www.gisaid.org
hCoV-19/Denmark/DCGC-39761/2021	EPI_ISL_971431		Albertsen Lab, Department of Chemistry and Bioscience, Aalborg University, Denmark	Danish Covid-19 Genome Consortium	Department of Virus and Microbiological Special Diagnostics, Statens Serum Institut, Copenhagen, Denmark	https://www.gisaid.org
hCoV-19/Denmark/DCGC-21111/2020	EPI_ISL_758886		Albertsen Lab, Department of Chemistry and Bioscience, Aalborg University, Denmark	Danish Covid-19 Genome Consortium	Department of Virus and Microbiological Special Diagnostics, Statens Serum Institut, Copenhagen, Denmark	https://www.gisaid.org
hCoV-19/Denmark/DCGC-32364/2021	EPI_ISL_869368		Albertsen Lab, Department of Chemistry and Bioscience, Aalborg University, Denmark	Danish Covid-19 Genome Consortium	Department of Virus and Microbiological Special Diagnostics, Statens Serum Institut, Copenhagen, Denmark	https://www.gisaid.org
hCoV-19/Denmark/DCGC-55431/2021	EPI_ISL_1863859		Albertsen Lab, Department of Chemistry and Bioscience, Aalborg University, Denmark	Danish Covid-19 Genome Consortium	Department of Virus and Microbiological Special Diagnostics, Statens Serum Institut, Copenhagen, Denmark	https://www.gisaid.org
hCoV-19/Denmark/DCGC-43827/2021	EPI_ISL_1024205		Albertsen Lab, Department of Chemistry and Bioscience, Aalborg University, Denmark	Danish Covid-19 Genome Consortium	Department of Virus and Microbiological Special Diagnostics, Statens Serum Institut, Copenhagen, Denmark	https://www.gisaid.org
hCoV-19/Denmark/DCGC-35375/2021	EPI_ISL_926516		Albertsen Lab, Department of Chemistry and Bioscience, Aalborg University, Denmark	Danish Covid-19 Genome Consortium	Department of Virus and Microbiological Special Diagnostics, Statens Serum Institut, Copenhagen, Denmark	https://www.gisaid.org
hCoV-19/Denmark/DCGC-43560/2021	EPI_ISL_1023938		Albertsen Lab, Department of Chemistry and Bioscience, Aalborg University, Denmark	Danish Covid-19 Genome Consortium	Department of Virus and Microbiological Special Diagnostics, Statens Serum Institut, Copenhagen, Denmark	https://www.gisaid.org
hCoV-19/Denmark/DCGC-33989/2021	EPI_ISL_870999		Albertsen Lab, Department of Chemistry and Bioscience, Aalborg University, Denmark	Danish Covid-19 Genome Consortium	Department of Virus and Microbiological Special Diagnostics, Statens Serum Institut, Copenhagen, Denmark	https://www.gisaid.org
hCoV-19/Denmark/DCGC-32365/2021	EPI_ISL_869369		Albertsen Lab, Department of Chemistry and Bioscience, Aalborg University, Denmark	Danish Covid-19 Genome Consortium	Department of Virus and Microbiological Special Diagnostics, Statens Serum Institut, Copenhagen, Denmark	https://www.gisaid.org
hCoV-19/Denmark/DCGC-44350/2021	EPI_ISL_1024728		Albertsen Lab, Department of Chemistry and Bioscience, Aalborg University, Denmark	Danish Covid-19 Genome Consortium	Department of Virus and Microbiological Special Diagnostics, Statens Serum Institut, Copenhagen, Denmark	https://www.gisaid.org
hCoV-19/Denmark/DCGC-43334/2021	EPI_ISL_1023646		Albertsen Lab, Department of Chemistry and Bioscience, Aalborg University, Denmark	Danish Covid-19 Genome Consortium	Department of Virus and Microbiological Special Diagnostics, Statens Serum Institut, Copenhagen, Denmark	https://www.gisaid.org
hCoV-19/Denmark/DCGC-35389/2021	EPI_ISL_926530		Albertsen Lab, Department of Chemistry and Bioscience, Aalborg University, Denmark	Danish Covid-19 Genome Consortium	Department of Virus and Microbiological Special Diagnostics, Statens Serum Institut, Copenhagen, Denmark	https://www.gisaid.org
hCoV-19/Denmark/DCGC-23799/2020	EPI_ISL_793200		Albertsen Lab, Department of Chemistry and Bioscience, Aalborg University, Denmark	Danish Covid-19 Genome Consortium	Department of Virus and Microbiological Special Diagnostics, Statens Serum Institut, Copenhagen, Denmark	https://www.gisaid.org
hCoV-19/Denmark/DCGC-35390/2021	EPI_ISL_926531		Albertsen Lab, Department of Chemistry and Bioscience, Aalborg University, Denmark	Danish Covid-19 Genome Consortium	Department of Virus and Microbiological Special Diagnostics, Statens Serum Institut, Copenhagen, Denmark	https://www.gisaid.org
hCoV-19/Denmark/DCGC-44088/2021	EPI_ISL_1024466		Albertsen Lab, Department of Chemistry and Bioscience, Aalborg University, Denmark	Danish Covid-19 Genome Consortium	Department of Virus and Microbiological Special Diagnostics, Statens Serum Institut, Copenhagen, Denmark	https://www.gisaid.org
hCoV-19/Denmark/DCGC-39785/2021	EPI_ISL_971462		Albertsen Lab, Department of Chemistry and Bioscience, Aalborg University, Denmark	Danish Covid-19 Genome Consortium	Department of Virus and Microbiological Special Diagnostics, Statens Serum Institut, Copenhagen, Denmark	https://www.gisaid.org
hCoV-19/Denmark/DCGC-43829/2021	EPI_ISL_1024207		Albertsen Lab, Department of Chemistry and Bioscience, Aalborg University, Denmark	Danish Covid-19 Genome Consortium	Department of Virus and Microbiological Special Diagnostics, Statens Serum Institut, Copenhagen, Denmark	https://www.gisaid.org
hCoV-19/Denmark/DCGC-35408/2021	EPI_ISL_926549		Albertsen Lab, Department of Chemistry and Bioscience, Aalborg University, Denmark	Danish Covid-19 Genome Consortium	Department of Virus and Microbiological Special Diagnostics, Statens Serum Institut, Copenhagen, Denmark	https://www.gisaid.org
hCoV-19/Denmark/DCGC-39790/2021	EPI_ISL_971467		Albertsen Lab, Department of Chemistry and Bioscience, Aalborg University, Denmark	Danish Covid-19 Genome Consortium	Department of Virus and Microbiological Special Diagnostics, Statens Serum Institut, Copenhagen, Denmark	https://www.gisaid.org
hCoV-19/Denmark/DCGC-43335/2021	EPI_ISL_1023647		Albertsen Lab, Department of Chemistry and Bioscience, Aalborg University, Denmark	Danish Covid-19 Genome Consortium	Department of Virus and Microbiological Special Diagnostics, Statens Serum Institut, Copenhagen, Denmark	https://www.gisaid.org
hCoV-19/Denmark/DCGC-43336/2021	EPI_ISL_1023648		Albertsen Lab, Department of Chemistry and Bioscience, Aalborg University, Denmark	Danish Covid-19 Genome Consortium	Department of Virus and Microbiological Special Diagnostics, Statens Serum Institut, Copenhagen, Denmark	https://www.gisaid.org
hCoV-19/Denmark/DCGC-35415/2021	EPI_ISL_926556		Albertsen Lab, Department of Chemistry and Bioscience, Aalborg University, Denmark	Danish Covid-19 Genome Consortium	Department of Virus and Microbiological Special Diagnostics, Statens Serum Institut, Copenhagen, Denmark	https://www.gisaid.org
hCoV-19/Denmark/DCGC-44352/2021	EPI_ISL_1024730		Albertsen Lab, Department of Chemistry and Bioscience, Aalborg University, Denmark	Danish Covid-19 Genome Consortium	Department of Virus and Microbiological Special Diagnostics, Statens Serum Institut, Copenhagen, Denmark	https://www.gisaid.org
hCoV-19/Denmark/DCGC-43561/2021	EPI_ISL_1023939		Albertsen Lab, Department of Chemistry and Bioscience, Aalborg University, Denmark	Danish Covid-19 Genome Consortium	Department of Virus and Microbiological Special Diagnostics, Statens Serum Institut, Copenhagen, Denmark	https://www.gisaid.org
hCoV-19/Denmark/DCGC-39795/2021	EPI_ISL_971472		Albertsen Lab, Department of Chemistry and Bioscience, Aalborg University, Denmark	Danish Covid-19 Genome Consortium	Department of Virus and Microbiological Special Diagnostics, Statens Serum Institut, Copenhagen, Denmark	https://www.gisaid.org
hCoV-19/Denmark/DCGC-43337/2021	EPI_ISL_1023649		Albertsen Lab, Department of Chemistry and Bioscience, Aalborg University, Denmark	Danish Covid-19 Genome Consortium	Department of Virus and Microbiological Special Diagnostics, Statens Serum Institut, Copenhagen, Denmark	https://www.gisaid.org
hCoV-19/Denmark/DCGC-39797/2021	EPI_ISL_971474		Albertsen Lab, Department of Chemistry and Bioscience, Aalborg University, Denmark	Danish Covid-19 Genome Consortium	Department of Virus and Microbiological Special Diagnostics, Statens Serum Institut, Copenhagen, Denmark	https://www.gisaid.org
hCoV-19/Denmark/DCGC-39798/2021	EPI_ISL_971475		Albertsen Lab, Department of Chemistry and Bioscience, Aalborg University, Denmark	Danish Covid-19 Genome Consortium	Department of Virus and Microbiological Special Diagnostics, Statens Serum Institut, Copenhagen, Denmark	https://www.gisaid.org
hCoV-19/Denmark/DCGC-35426/2021	EPI_ISL_926567		Albertsen Lab, Department of Chemistry and Bioscience, Aalborg University, Denmark	Danish Covid-19 Genome Consortium	Department of Virus and Microbiological Special Diagnostics, Statens Serum Institut, Copenhagen, Denmark	https://www.gisaid.org
hCoV-19/Denmark/DCGC-35430/2021	EPI_ISL_926571		Albertsen Lab, Department of Chemistry and Bioscience, Aalborg University, Denmark	Danish Covid-19 Genome Consortium	Department of Virus and Microbiological Special Diagnostics, Statens Serum Institut, Copenhagen, Denmark	https://www.gisaid.org
hCoV-19/Denmark/DCGC-32369/2021	EPI_ISL_869373		Albertsen Lab, Department of Chemistry and Bioscience, Aalborg University, Denmark	Danish Covid-19 Genome Consortium	Department of Virus and Microbiological Special Diagnostics, Statens Serum Institut, Copenhagen, Denmark	https://www.gisaid.org
hCoV-19/Denmark/DCGC-43834/2021	EPI_ISL_1024212		Albertsen Lab, Department of Chemistry and Bioscience, Aalborg University, Denmark	Danish Covid-19 Genome Consortium	Department of Virus and Microbiological Special Diagnostics, Statens Serum Institut, Copenhagen, Denmark	https://www.gisaid.org
hCoV-19/Denmark/DCGC-32370/2021	EPI_ISL_869374		Albertsen Lab, Department of Chemistry and Bioscience, Aalborg University, Denmark	Danish Covid-19 Genome Consortium	Department of Virus and Microbiological Special Diagnostics, Statens Serum Institut, Copenhagen, Denmark	https://www.gisaid.org
hCoV-19/Denmark/DCGC-45922/2021	EPI_ISL_1065432		Albertsen Lab, Department of Chemistry and Bioscience, Aalborg University, Denmark	Danish Covid-19 Genome Consortium	Department of Virus and Microbiological Special Diagnostics, Statens Serum Institut, Copenhagen, Denmark	https://www.gisaid.org
hCoV-19/Denmark/DCGC-43562/2021	EPI_ISL_1023940		Albertsen Lab, Department of Chemistry and Bioscience, Aalborg University, Denmark	Danish Covid-19 Genome Consortium	Department of Virus and Microbiological Special Diagnostics, Statens Serum Institut, Copenhagen, Denmark	https://www.gisaid.org
hCoV-19/Denmark/DCGC-35441/2021	EPI_ISL_926582		Albertsen Lab, Department of Chemistry and Bioscience, Aalborg University, Denmark	Danish Covid-19 Genome Consortium	Department of Virus and Microbiological Special Diagnostics, Statens Serum Institut, Copenhagen, Denmark	https://www.gisaid.org
hCoV-19/Denmark/DCGC-35442/2021	EPI_ISL_926583		Albertsen Lab, Department of Chemistry and Bioscience, Aalborg University, Denmark	Danish Covid-19 Genome Consortium	Department of Virus and Microbiological Special Diagnostics, Statens Serum Institut, Copenhagen, Denmark	https://www.gisaid.org
hCoV-19/Denmark/DCGC-33652/2021	EPI_ISL_870662		Albertsen Lab, Department of Chemistry and Bioscience, Aalborg University, Denmark	Danish Covid-19 Genome Consortium	Department of Virus and Microbiological Special Diagnostics, Statens Serum Institut, Copenhagen, Denmark	https://www.gisaid.org
hCoV-19/Denmark/DCGC-35444/2021	EPI_ISL_926585		Albertsen Lab, Department of Chemistry and Bioscience, Aalborg University, Denmark	Danish Covid-19 Genome Consortium	Department of Virus and Microbiological Special Diagnostics, Statens Serum Institut, Copenhagen, Denmark	https://www.gisaid.org
hCoV-19/Denmark/DCGC-33279/2021	EPI_ISL_870284		Albertsen Lab, Department of Chemistry and Bioscience, Aalborg University, Denmark	Danish Covid-19 Genome Consortium	Department of Virus and Microbiological Special Diagnostics, Statens Serum Institut, Copenhagen, Denmark	https://www.gisaid.org
hCoV-19/Denmark/DCGC-28422/2021	EPI_ISL_844740		Albertsen Lab, Department of Chemistry and Bioscience, Aalborg University, Denmark	Danish Covid-19 Genome Consortium	Department of Virus and Microbiological Special Diagnostics, Statens Serum Institut, Copenhagen, Denmark	https://www.gisaid.org
hCoV-19/Denmark/DCGC-23039/2020	EPI_ISL_793184		Albertsen Lab, Department of Chemistry and Bioscience, Aalborg University, Denmark	Danish Covid-19 Genome Consortium	Department of Virus and Microbiological Special Diagnostics, Statens Serum Institut, Copenhagen, Denmark	https://www.gisaid.org
hCoV-19/Denmark/DCGC-44355/2021	EPI_ISL_1024733		Albertsen Lab, Department of Chemistry and Bioscience, Aalborg University, Denmark	Danish Covid-19 Genome Consortium	Department of Virus and Microbiological Special Diagnostics, Statens Serum Institut, Copenhagen, Denmark	https://www.gisaid.org
hCoV-19/Denmark/DCGC-35461/2021	EPI_ISL_926602		Albertsen Lab, Department of Chemistry and Bioscience, Aalborg University, Denmark	Danish Covid-19 Genome Consortium	Department of Virus and Microbiological Special Diagnostics, Statens Serum Institut, Copenhagen, Denmark	https://www.gisaid.org
hCoV-19/Denmark/DCGC-35464/2021	EPI_ISL_926605		Albertsen Lab, Department of Chemistry and Bioscience, Aalborg University, Denmark	Danish Covid-19 Genome Consortium	Department of Virus and Microbiological Special Diagnostics, Statens Serum Institut, Copenhagen, Denmark	https://www.gisaid.org
hCoV-19/Denmark/DCGC-39816/2021	EPI_ISL_971493		Albertsen Lab, Department of Chemistry and Bioscience, Aalborg University, Denmark	Danish Covid-19 Genome Consortium	Department of Virus and Microbiological Special Diagnostics, Statens Serum Institut, Copenhagen, Denmark	https://www.gisaid.org
hCoV-19/Denmark/DCGC-35467/2021	EPI_ISL_926608		Albertsen Lab, Department of Chemistry and Bioscience, Aalborg University, Denmark	Danish Covid-19 Genome Consortium	Department of Virus and Microbiological Special Diagnostics, Statens Serum Institut, Copenhagen, Denmark	https://www.gisaid.org
hCoV-19/Denmark/DCGC-43839/2021	EPI_ISL_1024217		Albertsen Lab, Department of Chemistry and Bioscience, Aalborg University, Denmark	Danish Covid-19 Genome Consortium	Department of Virus and Microbiological Special Diagnostics, Statens Serum Institut, Copenhagen, Denmark	https://www.gisaid.org
hCoV-19/Denmark/DCGC-39817/2021	EPI_ISL_971494		Albertsen Lab, Department of Chemistry and Bioscience, Aalborg University, Denmark	Danish Covid-19 Genome Consortium	Department of Virus and Microbiological Special Diagnostics, Statens Serum Institut, Copenhagen, Denmark	https://www.gisaid.org
hCoV-19/Denmark/DCGC-43564/2021	EPI_ISL_1023942		Albertsen Lab, Department of Chemistry and Bioscience, Aalborg University, Denmark	Danish Covid-19 Genome Consortium	Department of Virus and Microbiological Special Diagnostics, Statens Serum Institut, Copenhagen, Denmark	https://www.gisaid.org
hCoV-19/Denmark/DCGC-43840/2021	EPI_ISL_1024218		Albertsen Lab, Department of Chemistry and Bioscience, Aalborg University, Denmark	Danish Covid-19 Genome Consortium	Department of Virus and Microbiological Special Diagnostics, Statens Serum Institut, Copenhagen, Denmark	https://www.gisaid.org
hCoV-19/Denmark/DCGC-31258/2021	EPI_ISL_855638		Albertsen Lab, Department of Chemistry and Bioscience, Aalborg University, Denmark	Danish Covid-19 Genome Consortium	Department of Virus and Microbiological Special Diagnostics, Statens Serum Institut, Copenhagen, Denmark	https://www.gisaid.org
hCoV-19/Denmark/DCGC-44092/2021	EPI_ISL_1024470		Albertsen Lab, Department of Chemistry and Bioscience, Aalborg University, Denmark	Danish Covid-19 Genome Consortium	Department of Virus and Microbiological Special Diagnostics, Statens Serum Institut, Copenhagen, Denmark	https://www.gisaid.org
hCoV-19/Denmark/DCGC-39823/2021	EPI_ISL_971500		Albertsen Lab, Department of Chemistry and Bioscience, Aalborg University, Denmark	Danish Covid-19 Genome Consortium	Department of Virus and Microbiological Special Diagnostics, Statens Serum Institut, Copenhagen, Denmark	https://www.gisaid.org
hCoV-19/Denmark/DCGC-45945/2021	EPI_ISL_1065455		Albertsen Lab, Department of Chemistry and Bioscience, Aalborg University, Denmark	Danish Covid-19 Genome Consortium	Department of Virus and Microbiological Special Diagnostics, Statens Serum Institut, Copenhagen, Denmark	https://www.gisaid.org
hCoV-19/Denmark/DCGC-32374/2021	EPI_ISL_869378		Albertsen Lab, Department of Chemistry and Bioscience, Aalborg University, Denmark	Danish Covid-19 Genome Consortium	Department of Virus and Microbiological Special Diagnostics, Statens Serum Institut, Copenhagen, Denmark	https://www.gisaid.org
hCoV-19/Denmark/DCGC-25660/2021	EPI_ISL_818279		Albertsen Lab, Department of Chemistry and Bioscience, Aalborg University, Denmark	Danish Covid-19 Genome Consortium	Department of Virus and Microbiological Special Diagnostics, Statens Serum Institut, Copenhagen, Denmark	https://www.gisaid.org
hCoV-19/Denmark/DCGC-35491/2021	EPI_ISL_926632		Albertsen Lab, Department of Chemistry and Bioscience, Aalborg University, Denmark	Danish Covid-19 Genome Consortium	Department of Virus and Microbiological Special Diagnostics, Statens Serum Institut, Copenhagen, Denmark	https://www.gisaid.org
hCoV-19/Denmark/DCGC-35499/2021	EPI_ISL_926640		Albertsen Lab, Department of Chemistry and Bioscience, Aalborg University, Denmark	Danish Covid-19 Genome Consortium	Department of Virus and Microbiological Special Diagnostics, Statens Serum Institut, Copenhagen, Denmark	https://www.gisaid.org
hCoV-19/Denmark/DCGC-39836/2021	EPI_ISL_971513		Albertsen Lab, Department of Chemistry and Bioscience, Aalborg University, Denmark	Danish Covid-19 Genome Consortium	Department of Virus and Microbiological Special Diagnostics, Statens Serum Institut, Copenhagen, Denmark	https://www.gisaid.org
hCoV-19/Denmark/DCGC-35509/2021	EPI_ISL_926650		Albertsen Lab, Department of Chemistry and Bioscience, Aalborg University, Denmark	Danish Covid-19 Genome Consortium	Department of Virus and Microbiological Special Diagnostics, Statens Serum Institut, Copenhagen, Denmark	https://www.gisaid.org
hCoV-19/Denmark/DCGC-21612/2020	EPI_ISL_757881		Albertsen Lab, Department of Chemistry and Bioscience, Aalborg University, Denmark	Danish Covid-19 Genome Consortium	Department of Virus and Microbiological Special Diagnostics, Statens Serum Institut, Copenhagen, Denmark	https://www.gisaid.org
hCoV-19/Denmark/DCGC-35515/2021	EPI_ISL_926656		Albertsen Lab, Department of Chemistry and Bioscience, Aalborg University, Denmark	Danish Covid-19 Genome Consortium	Department of Virus and Microbiological Special Diagnostics, Statens Serum Institut, Copenhagen, Denmark	https://www.gisaid.org
hCoV-19/Denmark/DCGC-39840/2021	EPI_ISL_971517		Albertsen Lab, Department of Chemistry and Bioscience, Aalborg University, Denmark	Danish Covid-19 Genome Consortium	Department of Virus and Microbiological Special Diagnostics, Statens Serum Institut, Copenhagen, Denmark	https://www.gisaid.org
hCoV-19/Denmark/DCGC-44359/2021	EPI_ISL_1024737		Albertsen Lab, Department of Chemistry and Bioscience, Aalborg University, Denmark	Danish Covid-19 Genome Consortium	Department of Virus and Microbiological Special Diagnostics, Statens Serum Institut, Copenhagen, Denmark	https://www.gisaid.org
hCoV-19/Denmark/DCGC-43566/2021	EPI_ISL_1023944		Albertsen Lab, Department of Chemistry and Bioscience, Aalborg University, Denmark	Danish Covid-19 Genome Consortium	Department of Virus and Microbiological Special Diagnostics, Statens Serum Institut, Copenhagen, Denmark	https://www.gisaid.org
hCoV-19/Denmark/DCGC-35522/2021	EPI_ISL_926663		Albertsen Lab, Department of Chemistry and Bioscience, Aalborg University, Denmark	Danish Covid-19 Genome Consortium	Department of Virus and Microbiological Special Diagnostics, Statens Serum Institut, Copenhagen, Denmark	https://www.gisaid.org
hCoV-19/Denmark/DCGC-43341/2021	EPI_ISL_1023653		Albertsen Lab, Department of Chemistry and Bioscience, Aalborg University, Denmark	Danish Covid-19 Genome Consortium	Department of Virus and Microbiological Special Diagnostics, Statens Serum Institut, Copenhagen, Denmark	https://www.gisaid.org
hCoV-19/Denmark/DCGC-32682/2021	EPI_ISL_869686		Albertsen Lab, Department of Chemistry and Bioscience, Aalborg University, Denmark	Danish Covid-19 Genome Consortium	Department of Virus and Microbiological Special Diagnostics, Statens Serum Institut, Copenhagen, Denmark	https://www.gisaid.org
hCoV-19/Denmark/DCGC-35525/2021	EPI_ISL_926666		Albertsen Lab, Department of Chemistry and Bioscience, Aalborg University, Denmark	Danish Covid-19 Genome Consortium	Department of Virus and Microbiological Special Diagnostics, Statens Serum Institut, Copenhagen, Denmark	https://www.gisaid.org
hCoV-19/Denmark/DCGC-39844/2021	EPI_ISL_971521		Albertsen Lab, Department of Chemistry and Bioscience, Aalborg University, Denmark	Danish Covid-19 Genome Consortium	Department of Virus and Microbiological Special Diagnostics, Statens Serum Institut, Copenhagen, Denmark	https://www.gisaid.org
hCoV-19/Denmark/DCGC-43342/2021	EPI_ISL_1023654		Albertsen Lab, Department of Chemistry and Bioscience, Aalborg University, Denmark	Danish Covid-19 Genome Consortium	Department of Virus and Microbiological Special Diagnostics, Statens Serum Institut, Copenhagen, Denmark	https://www.gisaid.org
hCoV-19/Denmark/DCGC-56684/2021	EPI_ISL_1865184		Albertsen Lab, Department of Chemistry and Bioscience, Aalborg University, Denmark	Danish Covid-19 Genome Consortium	Department of Virus and Microbiological Special Diagnostics, Statens Serum Institut, Copenhagen, Denmark	https://www.gisaid.org
hCoV-19/Denmark/DCGC-30556/2021	EPI_ISL_847182		Albertsen Lab, Department of Chemistry and Bioscience, Aalborg University, Denmark	Danish Covid-19 Genome Consortium	Department of Virus and Microbiological Special Diagnostics, Statens Serum Institut, Copenhagen, Denmark	https://www.gisaid.org
hCoV-19/Denmark/DCGC-33660/2021	EPI_ISL_870670		Albertsen Lab, Department of Chemistry and Bioscience, Aalborg University, Denmark	Danish Covid-19 Genome Consortium	Department of Virus and Microbiological Special Diagnostics, Statens Serum Institut, Copenhagen, Denmark	https://www.gisaid.org
hCoV-19/Denmark/DCGC-23042/2020	EPI_ISL_793179		Albertsen Lab, Department of Chemistry and Bioscience, Aalborg University, Denmark	Danish Covid-19 Genome Consortium	Department of Virus and Microbiological Special Diagnostics, Statens Serum Institut, Copenhagen, Denmark	https://www.gisaid.org
hCoV-19/Denmark/DCGC-35533/2021	EPI_ISL_926674		Albertsen Lab, Department of Chemistry and Bioscience, Aalborg University, Denmark	Danish Covid-19 Genome Consortium	Department of Virus and Microbiological Special Diagnostics, Statens Serum Institut, Copenhagen, Denmark	https://www.gisaid.org
hCoV-19/Denmark/DCGC-35539/2021	EPI_ISL_926680		Albertsen Lab, Department of Chemistry and Bioscience, Aalborg University, Denmark	Danish Covid-19 Genome Consortium	Department of Virus and Microbiological Special Diagnostics, Statens Serum Institut, Copenhagen, Denmark	https://www.gisaid.org
hCoV-19/Denmark/DCGC-35541/2021	EPI_ISL_926682		Albertsen Lab, Department of Chemistry and Bioscience, Aalborg University, Denmark	Danish Covid-19 Genome Consortium	Department of Virus and Microbiological Special Diagnostics, Statens Serum Institut, Copenhagen, Denmark	https://www.gisaid.org
hCoV-19/Denmark/DCGC-35550/2021	EPI_ISL_926691		Albertsen Lab, Department of Chemistry and Bioscience, Aalborg University, Denmark	Danish Covid-19 Genome Consortium	Department of Virus and Microbiological Special Diagnostics, Statens Serum Institut, Copenhagen, Denmark	https://www.gisaid.org
hCoV-19/Denmark/DCGC-43846/2021	EPI_ISL_1024224		Albertsen Lab, Department of Chemistry and Bioscience, Aalborg University, Denmark	Danish Covid-19 Genome Consortium	Department of Virus and Microbiological Special Diagnostics, Statens Serum Institut, Copenhagen, Denmark	https://www.gisaid.org
hCoV-19/Denmark/DCGC-39863/2021	EPI_ISL_971540		Albertsen Lab, Department of Chemistry and Bioscience, Aalborg University, Denmark	Danish Covid-19 Genome Consortium	Department of Virus and Microbiological Special Diagnostics, Statens Serum Institut, Copenhagen, Denmark	https://www.gisaid.org
hCoV-19/Denmark/DCGC-43848/2021	EPI_ISL_1024226		Albertsen Lab, Department of Chemistry and Bioscience, Aalborg University, Denmark	Danish Covid-19 Genome Consortium	Department of Virus and Microbiological Special Diagnostics, Statens Serum Institut, Copenhagen, Denmark	https://www.gisaid.org
hCoV-19/Denmark/DCGC-35568/2021	EPI_ISL_926709		Albertsen Lab, Department of Chemistry and Bioscience, Aalborg University, Denmark	Danish Covid-19 Genome Consortium	Department of Virus and Microbiological Special Diagnostics, Statens Serum Institut, Copenhagen, Denmark	https://www.gisaid.org
hCoV-19/Denmark/DCGC-35571/2021	EPI_ISL_926712		Albertsen Lab, Department of Chemistry and Bioscience, Aalborg University, Denmark	Danish Covid-19 Genome Consortium	Department of Virus and Microbiological Special Diagnostics, Statens Serum Institut, Copenhagen, Denmark	https://www.gisaid.org
hCoV-19/Denmark/DCGC-43851/2021	EPI_ISL_1024229		Albertsen Lab, Department of Chemistry and Bioscience, Aalborg University, Denmark	Danish Covid-19 Genome Consortium	Department of Virus and Microbiological Special Diagnostics, Statens Serum Institut, Copenhagen, Denmark	https://www.gisaid.org
hCoV-19/Denmark/DCGC-32686/2021	EPI_ISL_869690		Albertsen Lab, Department of Chemistry and Bioscience, Aalborg University, Denmark	Danish Covid-19 Genome Consortium	Department of Virus and Microbiological Special Diagnostics, Statens Serum Institut, Copenhagen, Denmark	https://www.gisaid.org
hCoV-19/Denmark/DCGC-35581/2021	EPI_ISL_926722		Albertsen Lab, Department of Chemistry and Bioscience, Aalborg University, Denmark	Danish Covid-19 Genome Consortium	Department of Virus and Microbiological Special Diagnostics, Statens Serum Institut, Copenhagen, Denmark	https://www.gisaid.org
hCoV-19/Denmark/DCGC-46001/2021	EPI_ISL_1065511		Albertsen Lab, Department of Chemistry and Bioscience, Aalborg University, Denmark	Danish Covid-19 Genome Consortium	Department of Virus and Microbiological Special Diagnostics, Statens Serum Institut, Copenhagen, Denmark	https://www.gisaid.org
hCoV-19/Denmark/DCGC-30898/2021	EPI_ISL_847191		Albertsen Lab, Department of Chemistry and Bioscience, Aalborg University, Denmark	Danish Covid-19 Genome Consortium	Department of Virus and Microbiological Special Diagnostics, Statens Serum Institut, Copenhagen, Denmark	https://www.gisaid.org
hCoV-19/Denmark/DCGC-39878/2021	EPI_ISL_971555		Albertsen Lab, Department of Chemistry and Bioscience, Aalborg University, Denmark	Danish Covid-19 Genome Consortium	Department of Virus and Microbiological Special Diagnostics, Statens Serum Institut, Copenhagen, Denmark	https://www.gisaid.org
hCoV-19/Denmark/DCGC-39879/2021	EPI_ISL_971556		Albertsen Lab, Department of Chemistry and Bioscience, Aalborg University, Denmark	Danish Covid-19 Genome Consortium	Department of Virus and Microbiological Special Diagnostics, Statens Serum Institut, Copenhagen, Denmark	https://www.gisaid.org
hCoV-19/Denmark/DCGC-39880/2021	EPI_ISL_971557		Albertsen Lab, Department of Chemistry and Bioscience, Aalborg University, Denmark	Danish Covid-19 Genome Consortium	Department of Virus and Microbiological Special Diagnostics, Statens Serum Institut, Copenhagen, Denmark	https://www.gisaid.org
hCoV-19/Denmark/DCGC-39881/2021	EPI_ISL_971558		Albertsen Lab, Department of Chemistry and Bioscience, Aalborg University, Denmark	Danish Covid-19 Genome Consortium	Department of Virus and Microbiological Special Diagnostics, Statens Serum Institut, Copenhagen, Denmark	https://www.gisaid.org
hCoV-19/Denmark/DCGC-35611/2021	EPI_ISL_926752		Albertsen Lab, Department of Chemistry and Bioscience, Aalborg University, Denmark	Danish Covid-19 Genome Consortium	Department of Virus and Microbiological Special Diagnostics, Statens Serum Institut, Copenhagen, Denmark	https://www.gisaid.org
hCoV-19/Denmark/DCGC-44097/2021	EPI_ISL_1024475		Albertsen Lab, Department of Chemistry and Bioscience, Aalborg University, Denmark	Danish Covid-19 Genome Consortium	Department of Virus and Microbiological Special Diagnostics, Statens Serum Institut, Copenhagen, Denmark	https://www.gisaid.org
hCoV-19/Denmark/DCGC-34459/2020	EPI_ISL_871470		Albertsen Lab, Department of Chemistry and Bioscience, Aalborg University, Denmark	Danish Covid-19 Genome Consortium	Department of Virus and Microbiological Special Diagnostics, Statens Serum Institut, Copenhagen, Denmark	https://www.gisaid.org
hCoV-19/Denmark/DCGC-35621/2021	EPI_ISL_926762		Albertsen Lab, Department of Chemistry and Bioscience, Aalborg University, Denmark	Danish Covid-19 Genome Consortium	Department of Virus and Microbiological Special Diagnostics, Statens Serum Institut, Copenhagen, Denmark	https://www.gisaid.org
hCoV-19/Denmark/DCGC-39888/2021	EPI_ISL_971565		Albertsen Lab, Department of Chemistry and Bioscience, Aalborg University, Denmark	Danish Covid-19 Genome Consortium	Department of Virus and Microbiological Special Diagnostics, Statens Serum Institut, Copenhagen, Denmark	https://www.gisaid.org
hCoV-19/Denmark/DCGC-32382/2021	EPI_ISL_869386		Albertsen Lab, Department of Chemistry and Bioscience, Aalborg University, Denmark	Danish Covid-19 Genome Consortium	Department of Virus and Microbiological Special Diagnostics, Statens Serum Institut, Copenhagen, Denmark	https://www.gisaid.org
hCoV-19/Denmark/DCGC-31422/2021	EPI_ISL_855802		Albertsen Lab, Department of Chemistry and Bioscience, Aalborg University, Denmark	Danish Covid-19 Genome Consortium	Department of Virus and Microbiological Special Diagnostics, Statens Serum Institut, Copenhagen, Denmark	https://www.gisaid.org
hCoV-19/Denmark/DCGC-44822/2021	EPI_ISL_1025200		Albertsen Lab, Department of Chemistry and Bioscience, Aalborg University, Denmark	Danish Covid-19 Genome Consortium	Department of Virus and Microbiological Special Diagnostics, Statens Serum Institut, Copenhagen, Denmark	https://www.gisaid.org
hCoV-19/Denmark/DCGC-23574/2020	EPI_ISL_793197		Albertsen Lab, Department of Chemistry and Bioscience, Aalborg University, Denmark	Danish Covid-19 Genome Consortium	Department of Virus and Microbiological Special Diagnostics, Statens Serum Institut, Copenhagen, Denmark	https://www.gisaid.org
hCoV-19/Denmark/DCGC-34485/2020	EPI_ISL_871496		Albertsen Lab, Department of Chemistry and Bioscience, Aalborg University, Denmark	Danish Covid-19 Genome Consortium	Department of Virus and Microbiological Special Diagnostics, Statens Serum Institut, Copenhagen, Denmark	https://www.gisaid.org
hCoV-19/Denmark/DCGC-35638/2021	EPI_ISL_926779		Albertsen Lab, Department of Chemistry and Bioscience, Aalborg University, Denmark	Danish Covid-19 Genome Consortium	Department of Virus and Microbiological Special Diagnostics, Statens Serum Institut, Copenhagen, Denmark	https://www.gisaid.org
hCoV-19/Denmark/DCGC-35639/2021	EPI_ISL_926780		Albertsen Lab, Department of Chemistry and Bioscience, Aalborg University, Denmark	Danish Covid-19 Genome Consortium	Department of Virus and Microbiological Special Diagnostics, Statens Serum Institut, Copenhagen, Denmark	https://www.gisaid.org
hCoV-19/Denmark/DCGC-39898/2021	EPI_ISL_971575		Albertsen Lab, Department of Chemistry and Bioscience, Aalborg University, Denmark	Danish Covid-19 Genome Consortium	Department of Virus and Microbiological Special Diagnostics, Statens Serum Institut, Copenhagen, Denmark	https://www.gisaid.org
hCoV-19/Denmark/DCGC-34325/2021	EPI_ISL_871336		Albertsen Lab, Department of Chemistry and Bioscience, Aalborg University, Denmark	Danish Covid-19 Genome Consortium	Department of Virus and Microbiological Special Diagnostics, Statens Serum Institut, Copenhagen, Denmark	https://www.gisaid.org
hCoV-19/Denmark/DCGC-39901/2021	EPI_ISL_971578		Albertsen Lab, Department of Chemistry and Bioscience, Aalborg University, Denmark	Danish Covid-19 Genome Consortium	Department of Virus and Microbiological Special Diagnostics, Statens Serum Institut, Copenhagen, Denmark	https://www.gisaid.org
hCoV-19/Denmark/DCGC-21150/2020	EPI_ISL_758887		Albertsen Lab, Department of Chemistry and Bioscience, Aalborg University, Denmark	Danish Covid-19 Genome Consortium	Department of Virus and Microbiological Special Diagnostics, Statens Serum Institut, Copenhagen, Denmark	https://www.gisaid.org
hCoV-19/Denmark/DCGC-39904/2021	EPI_ISL_971581		Albertsen Lab, Department of Chemistry and Bioscience, Aalborg University, Denmark	Danish Covid-19 Genome Consortium	Department of Virus and Microbiological Special Diagnostics, Statens Serum Institut, Copenhagen, Denmark	https://www.gisaid.org
hCoV-19/Denmark/DCGC-35649/2021	EPI_ISL_926790		Albertsen Lab, Department of Chemistry and Bioscience, Aalborg University, Denmark	Danish Covid-19 Genome Consortium	Department of Virus and Microbiological Special Diagnostics, Statens Serum Institut, Copenhagen, Denmark	https://www.gisaid.org
hCoV-19/Denmark/DCGC-30567/2021	EPI_ISL_847206		Albertsen Lab, Department of Chemistry and Bioscience, Aalborg University, Denmark	Danish Covid-19 Genome Consortium	Department of Virus and Microbiological Special Diagnostics, Statens Serum Institut, Copenhagen, Denmark	https://www.gisaid.org
hCoV-19/Denmark/DCGC-44367/2021	EPI_ISL_1024745		Albertsen Lab, Department of Chemistry and Bioscience, Aalborg University, Denmark	Danish Covid-19 Genome Consortium	Department of Virus and Microbiological Special Diagnostics, Statens Serum Institut, Copenhagen, Denmark	https://www.gisaid.org
hCoV-19/Denmark/DCGC-39908/2021	EPI_ISL_971585		Albertsen Lab, Department of Chemistry and Bioscience, Aalborg University, Denmark	Danish Covid-19 Genome Consortium	Department of Virus and Microbiological Special Diagnostics, Statens Serum Institut, Copenhagen, Denmark	https://www.gisaid.org
hCoV-19/Denmark/DCGC-27384/2020	EPI_ISL_817328		Albertsen Lab, Department of Chemistry and Bioscience, Aalborg University, Denmark	Danish Covid-19 Genome Consortium	Department of Virus and Microbiological Special Diagnostics, Statens Serum Institut, Copenhagen, Denmark	https://www.gisaid.org
hCoV-19/Denmark/DCGC-46045/2021	EPI_ISL_1065555		Albertsen Lab, Department of Chemistry and Bioscience, Aalborg University, Denmark	Danish Covid-19 Genome Consortium	Department of Virus and Microbiological Special Diagnostics, Statens Serum Institut, Copenhagen, Denmark	https://www.gisaid.org
hCoV-19/Denmark/DCGC-28201/2021	EPI_ISL_844732		Albertsen Lab, Department of Chemistry and Bioscience, Aalborg University, Denmark	Danish Covid-19 Genome Consortium	Department of Virus and Microbiological Special Diagnostics, Statens Serum Institut, Copenhagen, Denmark	https://www.gisaid.org
hCoV-19/Denmark/DCGC-35656/2021	EPI_ISL_926797		Albertsen Lab, Department of Chemistry and Bioscience, Aalborg University, Denmark	Danish Covid-19 Genome Consortium	Department of Virus and Microbiological Special Diagnostics, Statens Serum Institut, Copenhagen, Denmark	https://www.gisaid.org
hCoV-19/Denmark/DCGC-32693/2021	EPI_ISL_869697		Albertsen Lab, Department of Chemistry and Bioscience, Aalborg University, Denmark	Danish Covid-19 Genome Consortium	Department of Virus and Microbiological Special Diagnostics, Statens Serum Institut, Copenhagen, Denmark	https://www.gisaid.org
hCoV-19/Denmark/DCGC-32386/2021	EPI_ISL_869390		Albertsen Lab, Department of Chemistry and Bioscience, Aalborg University, Denmark	Danish Covid-19 Genome Consortium	Department of Virus and Microbiological Special Diagnostics, Statens Serum Institut, Copenhagen, Denmark	https://www.gisaid.org
hCoV-19/Denmark/DCGC-39916/2021	EPI_ISL_971593		Albertsen Lab, Department of Chemistry and Bioscience, Aalborg University, Denmark	Danish Covid-19 Genome Consortium	Department of Virus and Microbiological Special Diagnostics, Statens Serum Institut, Copenhagen, Denmark	https://www.gisaid.org
hCoV-19/Denmark/DCGC-35663/2021	EPI_ISL_926804		Albertsen Lab, Department of Chemistry and Bioscience, Aalborg University, Denmark	Danish Covid-19 Genome Consortium	Department of Virus and Microbiological Special Diagnostics, Statens Serum Institut, Copenhagen, Denmark	https://www.gisaid.org
hCoV-19/Denmark/DCGC-39919/2021	EPI_ISL_971596		Albertsen Lab, Department of Chemistry and Bioscience, Aalborg University, Denmark	Danish Covid-19 Genome Consortium	Department of Virus and Microbiological Special Diagnostics, Statens Serum Institut, Copenhagen, Denmark	https://www.gisaid.org
hCoV-19/Denmark/DCGC-25687/2021	EPI_ISL_818275		Albertsen Lab, Department of Chemistry and Bioscience, Aalborg University, Denmark	Danish Covid-19 Genome Consortium	Department of Virus and Microbiological Special Diagnostics, Statens Serum Institut, Copenhagen, Denmark	https://www.gisaid.org
hCoV-19/Denmark/DCGC-57897/2021	EPI_ISL_1866397		Albertsen Lab, Department of Chemistry and Bioscience, Aalborg University, Denmark	Danish Covid-19 Genome Consortium	Department of Virus and Microbiological Special Diagnostics, Statens Serum Institut, Copenhagen, Denmark	https://www.gisaid.org
hCoV-19/Denmark/DCGC-35681/2021	EPI_ISL_926822		Albertsen Lab, Department of Chemistry and Bioscience, Aalborg University, Denmark	Danish Covid-19 Genome Consortium	Department of Virus and Microbiological Special Diagnostics, Statens Serum Institut, Copenhagen, Denmark	https://www.gisaid.org
hCoV-19/Denmark/DCGC-35682/2021	EPI_ISL_926823		Albertsen Lab, Department of Chemistry and Bioscience, Aalborg University, Denmark	Danish Covid-19 Genome Consortium	Department of Virus and Microbiological Special Diagnostics, Statens Serum Institut, Copenhagen, Denmark	https://www.gisaid.org
hCoV-19/Denmark/DCGC-32702/2021	EPI_ISL_869706		Albertsen Lab, Department of Chemistry and Bioscience, Aalborg University, Denmark	Danish Covid-19 Genome Consortium	Department of Virus and Microbiological Special Diagnostics, Statens Serum Institut, Copenhagen, Denmark	https://www.gisaid.org
hCoV-19/Denmark/DCGC-39942/2021	EPI_ISL_971619		Albertsen Lab, Department of Chemistry and Bioscience, Aalborg University, Denmark	Danish Covid-19 Genome Consortium	Department of Virus and Microbiological Special Diagnostics, Statens Serum Institut, Copenhagen, Denmark	https://www.gisaid.org
hCoV-19/Denmark/DCGC-43575/2021	EPI_ISL_1023953		Albertsen Lab, Department of Chemistry and Bioscience, Aalborg University, Denmark	Danish Covid-19 Genome Consortium	Department of Virus and Microbiological Special Diagnostics, Statens Serum Institut, Copenhagen, Denmark	https://www.gisaid.org
hCoV-19/Denmark/DCGC-39943/2021	EPI_ISL_971620		Albertsen Lab, Department of Chemistry and Bioscience, Aalborg University, Denmark	Danish Covid-19 Genome Consortium	Department of Virus and Microbiological Special Diagnostics, Statens Serum Institut, Copenhagen, Denmark	https://www.gisaid.org
hCoV-19/Denmark/DCGC-35695/2021	EPI_ISL_926836		Albertsen Lab, Department of Chemistry and Bioscience, Aalborg University, Denmark	Danish Covid-19 Genome Consortium	Department of Virus and Microbiological Special Diagnostics, Statens Serum Institut, Copenhagen, Denmark	https://www.gisaid.org
hCoV-19/Denmark/DCGC-35696/2021	EPI_ISL_926837		Albertsen Lab, Department of Chemistry and Bioscience, Aalborg University, Denmark	Danish Covid-19 Genome Consortium	Department of Virus and Microbiological Special Diagnostics, Statens Serum Institut, Copenhagen, Denmark	https://www.gisaid.org
hCoV-19/Denmark/DCGC-31427/2021	EPI_ISL_855807		Albertsen Lab, Department of Chemistry and Bioscience, Aalborg University, Denmark	Danish Covid-19 Genome Consortium	Department of Virus and Microbiological Special Diagnostics, Statens Serum Institut, Copenhagen, Denmark	https://www.gisaid.org
hCoV-19/Denmark/DCGC-35699/2021	EPI_ISL_926840		Albertsen Lab, Department of Chemistry and Bioscience, Aalborg University, Denmark	Danish Covid-19 Genome Consortium	Department of Virus and Microbiological Special Diagnostics, Statens Serum Institut, Copenhagen, Denmark	https://www.gisaid.org
hCoV-19/Denmark/DCGC-35701/2021	EPI_ISL_926842		Albertsen Lab, Department of Chemistry and Bioscience, Aalborg University, Denmark	Danish Covid-19 Genome Consortium	Department of Virus and Microbiological Special Diagnostics, Statens Serum Institut, Copenhagen, Denmark	https://www.gisaid.org
hCoV-19/Denmark/DCGC-35707/2020	EPI_ISL_926848		Albertsen Lab, Department of Chemistry and Bioscience, Aalborg University, Denmark	Danish Covid-19 Genome Consortium	Department of Virus and Microbiological Special Diagnostics, Statens Serum Institut, Copenhagen, Denmark	https://www.gisaid.org
hCoV-19/Denmark/DCGC-39952/2021	EPI_ISL_971629		Albertsen Lab, Department of Chemistry and Bioscience, Aalborg University, Denmark	Danish Covid-19 Genome Consortium	Department of Virus and Microbiological Special Diagnostics, Statens Serum Institut, Copenhagen, Denmark	https://www.gisaid.org
hCoV-19/Denmark/DCGC-43856/2021	EPI_ISL_1024234		Albertsen Lab, Department of Chemistry and Bioscience, Aalborg University, Denmark	Danish Covid-19 Genome Consortium	Department of Virus and Microbiological Special Diagnostics, Statens Serum Institut, Copenhagen, Denmark	https://www.gisaid.org
hCoV-19/Denmark/DCGC-39953/2021	EPI_ISL_971630		Albertsen Lab, Department of Chemistry and Bioscience, Aalborg University, Denmark	Danish Covid-19 Genome Consortium	Department of Virus and Microbiological Special Diagnostics, Statens Serum Institut, Copenhagen, Denmark	https://www.gisaid.org
hCoV-19/Denmark/DCGC-28205/2021	EPI_ISL_844758		Albertsen Lab, Department of Chemistry and Bioscience, Aalborg University, Denmark	Danish Covid-19 Genome Consortium	Department of Virus and Microbiological Special Diagnostics, Statens Serum Institut, Copenhagen, Denmark	https://www.gisaid.org
hCoV-19/Denmark/DCGC-35713/2021	EPI_ISL_926854		Albertsen Lab, Department of Chemistry and Bioscience, Aalborg University, Denmark	Danish Covid-19 Genome Consortium	Department of Virus and Microbiological Special Diagnostics, Statens Serum Institut, Copenhagen, Denmark	https://www.gisaid.org
hCoV-19/Denmark/DCGC-29116/2021	EPI_ISL_844752		Albertsen Lab, Department of Chemistry and Bioscience, Aalborg University, Denmark	Danish Covid-19 Genome Consortium	Department of Virus and Microbiological Special Diagnostics, Statens Serum Institut, Copenhagen, Denmark	https://www.gisaid.org
hCoV-19/Denmark/DCGC-35714/2021	EPI_ISL_926855		Albertsen Lab, Department of Chemistry and Bioscience, Aalborg University, Denmark	Danish Covid-19 Genome Consortium	Department of Virus and Microbiological Special Diagnostics, Statens Serum Institut, Copenhagen, Denmark	https://www.gisaid.org
hCoV-19/Denmark/DCGC-35717/2021	EPI_ISL_926858		Albertsen Lab, Department of Chemistry and Bioscience, Aalborg University, Denmark	Danish Covid-19 Genome Consortium	Department of Virus and Microbiological Special Diagnostics, Statens Serum Institut, Copenhagen, Denmark	https://www.gisaid.org
hCoV-19/Denmark/DCGC-39957/2021	EPI_ISL_971634		Albertsen Lab, Department of Chemistry and Bioscience, Aalborg University, Denmark	Danish Covid-19 Genome Consortium	Department of Virus and Microbiological Special Diagnostics, Statens Serum Institut, Copenhagen, Denmark	https://www.gisaid.org
hCoV-19/Denmark/DCGC-39958/2021	EPI_ISL_971635		Albertsen Lab, Department of Chemistry and Bioscience, Aalborg University, Denmark	Danish Covid-19 Genome Consortium	Department of Virus and Microbiological Special Diagnostics, Statens Serum Institut, Copenhagen, Denmark	https://www.gisaid.org
hCoV-19/Denmark/DCGC-35723/2021	EPI_ISL_926864		Albertsen Lab, Department of Chemistry and Bioscience, Aalborg University, Denmark	Danish Covid-19 Genome Consortium	Department of Virus and Microbiological Special Diagnostics, Statens Serum Institut, Copenhagen, Denmark	https://www.gisaid.org
hCoV-19/Denmark/DCGC-43578/2021	EPI_ISL_1023956		Albertsen Lab, Department of Chemistry and Bioscience, Aalborg University, Denmark	Danish Covid-19 Genome Consortium	Department of Virus and Microbiological Special Diagnostics, Statens Serum Institut, Copenhagen, Denmark	https://www.gisaid.org
hCoV-19/Denmark/DCGC-39959/2021	EPI_ISL_971636		Albertsen Lab, Department of Chemistry and Bioscience, Aalborg University, Denmark	Danish Covid-19 Genome Consortium	Department of Virus and Microbiological Special Diagnostics, Statens Serum Institut, Copenhagen, Denmark	https://www.gisaid.org
hCoV-19/Denmark/DCGC-39961/2021	EPI_ISL_971638		Albertsen Lab, Department of Chemistry and Bioscience, Aalborg University, Denmark	Danish Covid-19 Genome Consortium	Department of Virus and Microbiological Special Diagnostics, Statens Serum Institut, Copenhagen, Denmark	https://www.gisaid.org
hCoV-19/Denmark/DCGC-39962/2021	EPI_ISL_971639		Albertsen Lab, Department of Chemistry and Bioscience, Aalborg University, Denmark	Danish Covid-19 Genome Consortium	Department of Virus and Microbiological Special Diagnostics, Statens Serum Institut, Copenhagen, Denmark	https://www.gisaid.org
hCoV-19/Denmark/DCGC-34423/2021	EPI_ISL_871434		Albertsen Lab, Department of Chemistry and Bioscience, Aalborg University, Denmark	Danish Covid-19 Genome Consortium	Department of Virus and Microbiological Special Diagnostics, Statens Serum Institut, Copenhagen, Denmark	https://www.gisaid.org
hCoV-19/Denmark/DCGC-35728/2021	EPI_ISL_926869		Albertsen Lab, Department of Chemistry and Bioscience, Aalborg University, Denmark	Danish Covid-19 Genome Consortium	Department of Virus and Microbiological Special Diagnostics, Statens Serum Institut, Copenhagen, Denmark	https://www.gisaid.org
hCoV-19/Denmark/DCGC-43579/2021	EPI_ISL_1023957		Albertsen Lab, Department of Chemistry and Bioscience, Aalborg University, Denmark	Danish Covid-19 Genome Consortium	Department of Virus and Microbiological Special Diagnostics, Statens Serum Institut, Copenhagen, Denmark	https://www.gisaid.org
hCoV-19/Denmark/DCGC-43580/2021	EPI_ISL_1023958		Albertsen Lab, Department of Chemistry and Bioscience, Aalborg University, Denmark	Danish Covid-19 Genome Consortium	Department of Virus and Microbiological Special Diagnostics, Statens Serum Institut, Copenhagen, Denmark	https://www.gisaid.org
hCoV-19/Denmark/DCGC-43348/2021	EPI_ISL_1023660		Albertsen Lab, Department of Chemistry and Bioscience, Aalborg University, Denmark	Danish Covid-19 Genome Consortium	Department of Virus and Microbiological Special Diagnostics, Statens Serum Institut, Copenhagen, Denmark	https://www.gisaid.org
hCoV-19/Denmark/DCGC-35733/2021	EPI_ISL_926874		Albertsen Lab, Department of Chemistry and Bioscience, Aalborg University, Denmark	Danish Covid-19 Genome Consortium	Department of Virus and Microbiological Special Diagnostics, Statens Serum Institut, Copenhagen, Denmark	https://www.gisaid.org
hCoV-19/Denmark/DCGC-35739/2021	EPI_ISL_926880		Albertsen Lab, Department of Chemistry and Bioscience, Aalborg University, Denmark	Danish Covid-19 Genome Consortium	Department of Virus and Microbiological Special Diagnostics, Statens Serum Institut, Copenhagen, Denmark	https://www.gisaid.org
hCoV-19/Denmark/DCGC-43857/2021	EPI_ISL_1024235		Albertsen Lab, Department of Chemistry and Bioscience, Aalborg University, Denmark	Danish Covid-19 Genome Consortium	Department of Virus and Microbiological Special Diagnostics, Statens Serum Institut, Copenhagen, Denmark	https://www.gisaid.org
hCoV-19/Denmark/DCGC-44102/2021	EPI_ISL_1024480		Albertsen Lab, Department of Chemistry and Bioscience, Aalborg University, Denmark	Danish Covid-19 Genome Consortium	Department of Virus and Microbiological Special Diagnostics, Statens Serum Institut, Copenhagen, Denmark	https://www.gisaid.org
hCoV-19/Denmark/DCGC-39977/2021	EPI_ISL_971654		Albertsen Lab, Department of Chemistry and Bioscience, Aalborg University, Denmark	Danish Covid-19 Genome Consortium	Department of Virus and Microbiological Special Diagnostics, Statens Serum Institut, Copenhagen, Denmark	https://www.gisaid.org
hCoV-19/Denmark/DCGC-35759/2021	EPI_ISL_926900		Albertsen Lab, Department of Chemistry and Bioscience, Aalborg University, Denmark	Danish Covid-19 Genome Consortium	Department of Virus and Microbiological Special Diagnostics, Statens Serum Institut, Copenhagen, Denmark	https://www.gisaid.org
hCoV-19/Denmark/DCGC-35761/2021	EPI_ISL_926902		Albertsen Lab, Department of Chemistry and Bioscience, Aalborg University, Denmark	Danish Covid-19 Genome Consortium	Department of Virus and Microbiological Special Diagnostics, Statens Serum Institut, Copenhagen, Denmark	https://www.gisaid.org
hCoV-19/Denmark/DCGC-43582/2021	EPI_ISL_1023960		Albertsen Lab, Department of Chemistry and Bioscience, Aalborg University, Denmark	Danish Covid-19 Genome Consortium	Department of Virus and Microbiological Special Diagnostics, Statens Serum Institut, Copenhagen, Denmark	https://www.gisaid.org
hCoV-19/Denmark/DCGC-39981/2021	EPI_ISL_971658		Albertsen Lab, Department of Chemistry and Bioscience, Aalborg University, Denmark	Danish Covid-19 Genome Consortium	Department of Virus and Microbiological Special Diagnostics, Statens Serum Institut, Copenhagen, Denmark	https://www.gisaid.org
hCoV-19/Denmark/DCGC-35766/2021	EPI_ISL_926907		Albertsen Lab, Department of Chemistry and Bioscience, Aalborg University, Denmark	Danish Covid-19 Genome Consortium	Department of Virus and Microbiological Special Diagnostics, Statens Serum Institut, Copenhagen, Denmark	https://www.gisaid.org
hCoV-19/Denmark/DCGC-35767/2021	EPI_ISL_926908		Albertsen Lab, Department of Chemistry and Bioscience, Aalborg University, Denmark	Danish Covid-19 Genome Consortium	Department of Virus and Microbiological Special Diagnostics, Statens Serum Institut, Copenhagen, Denmark	https://www.gisaid.org
hCoV-19/Denmark/DCGC-39984/2021	EPI_ISL_971661		Albertsen Lab, Department of Chemistry and Bioscience, Aalborg University, Denmark	Danish Covid-19 Genome Consortium	Department of Virus and Microbiological Special Diagnostics, Statens Serum Institut, Copenhagen, Denmark	https://www.gisaid.org
hCoV-19/Denmark/DCGC-39989/2021	EPI_ISL_971666		Albertsen Lab, Department of Chemistry and Bioscience, Aalborg University, Denmark	Danish Covid-19 Genome Consortium	Department of Virus and Microbiological Special Diagnostics, Statens Serum Institut, Copenhagen, Denmark	https://www.gisaid.org
hCoV-19/Denmark/DCGC-35779/2021	EPI_ISL_926920		Albertsen Lab, Department of Chemistry and Bioscience, Aalborg University, Denmark	Danish Covid-19 Genome Consortium	Department of Virus and Microbiological Special Diagnostics, Statens Serum Institut, Copenhagen, Denmark	https://www.gisaid.org
hCoV-19/Denmark/DCGC-34138/2021	EPI_ISL_871148		Albertsen Lab, Department of Chemistry and Bioscience, Aalborg University, Denmark	Danish Covid-19 Genome Consortium	Department of Virus and Microbiological Special Diagnostics, Statens Serum Institut, Copenhagen, Denmark	https://www.gisaid.org
hCoV-19/Denmark/DCGC-23244/2020	EPI_ISL_793192		Albertsen Lab, Department of Chemistry and Bioscience, Aalborg University, Denmark	Danish Covid-19 Genome Consortium	Department of Virus and Microbiological Special Diagnostics, Statens Serum Institut, Copenhagen, Denmark	https://www.gisaid.org
hCoV-19/Denmark/DCGC-35782/2021	EPI_ISL_926923		Albertsen Lab, Department of Chemistry and Bioscience, Aalborg University, Denmark	Danish Covid-19 Genome Consortium	Department of Virus and Microbiological Special Diagnostics, Statens Serum Institut, Copenhagen, Denmark	https://www.gisaid.org
hCoV-19/Denmark/DCGC-39993/2021	EPI_ISL_971670		Albertsen Lab, Department of Chemistry and Bioscience, Aalborg University, Denmark	Danish Covid-19 Genome Consortium	Department of Virus and Microbiological Special Diagnostics, Statens Serum Institut, Copenhagen, Denmark	https://www.gisaid.org
hCoV-19/Denmark/DCGC-35789/2021	EPI_ISL_926930		Albertsen Lab, Department of Chemistry and Bioscience, Aalborg University, Denmark	Danish Covid-19 Genome Consortium	Department of Virus and Microbiological Special Diagnostics, Statens Serum Institut, Copenhagen, Denmark	https://www.gisaid.org
hCoV-19/Denmark/DCGC-39996/2021	EPI_ISL_971673		Albertsen Lab, Department of Chemistry and Bioscience, Aalborg University, Denmark	Danish Covid-19 Genome Consortium	Department of Virus and Microbiological Special Diagnostics, Statens Serum Institut, Copenhagen, Denmark	https://www.gisaid.org
hCoV-19/Denmark/DCGC-39997/2021	EPI_ISL_971674		Albertsen Lab, Department of Chemistry and Bioscience, Aalborg University, Denmark	Danish Covid-19 Genome Consortium	Department of Virus and Microbiological Special Diagnostics, Statens Serum Institut, Copenhagen, Denmark	https://www.gisaid.org
hCoV-19/Denmark/DCGC-24720/2020	EPI_ISL_795193		Albertsen Lab, Department of Chemistry and Bioscience, Aalborg University, Denmark	Danish Covid-19 Genome Consortium	Department of Virus and Microbiological Special Diagnostics, Statens Serum Institut, Copenhagen, Denmark	https://www.gisaid.org
hCoV-19/Denmark/DCGC-39999/2021	EPI_ISL_971676		Albertsen Lab, Department of Chemistry and Bioscience, Aalborg University, Denmark	Danish Covid-19 Genome Consortium	Department of Virus and Microbiological Special Diagnostics, Statens Serum Institut, Copenhagen, Denmark	https://www.gisaid.org
hCoV-19/Denmark/DCGC-40001/2021	EPI_ISL_971678		Albertsen Lab, Department of Chemistry and Bioscience, Aalborg University, Denmark	Danish Covid-19 Genome Consortium	Department of Virus and Microbiological Special Diagnostics, Statens Serum Institut, Copenhagen, Denmark	https://www.gisaid.org
hCoV-19/Denmark/DCGC-40002/2021	EPI_ISL_971679		Albertsen Lab, Department of Chemistry and Bioscience, Aalborg University, Denmark	Danish Covid-19 Genome Consortium	Department of Virus and Microbiological Special Diagnostics, Statens Serum Institut, Copenhagen, Denmark	https://www.gisaid.org
hCoV-19/Denmark/DCGC-28781/2021	EPI_ISL_844761		Albertsen Lab, Department of Chemistry and Bioscience, Aalborg University, Denmark	Danish Covid-19 Genome Consortium	Department of Virus and Microbiological Special Diagnostics, Statens Serum Institut, Copenhagen, Denmark	https://www.gisaid.org
hCoV-19/Denmark/DCGC-25708/2021	EPI_ISL_818268		Albertsen Lab, Department of Chemistry and Bioscience, Aalborg University, Denmark	Danish Covid-19 Genome Consortium	Department of Virus and Microbiological Special Diagnostics, Statens Serum Institut, Copenhagen, Denmark	https://www.gisaid.org
hCoV-19/Denmark/DCGC-40005/2021	EPI_ISL_971682		Albertsen Lab, Department of Chemistry and Bioscience, Aalborg University, Denmark	Danish Covid-19 Genome Consortium	Department of Virus and Microbiological Special Diagnostics, Statens Serum Institut, Copenhagen, Denmark	https://www.gisaid.org
hCoV-19/Denmark/DCGC-46122/2021	EPI_ISL_1065632		Albertsen Lab, Department of Chemistry and Bioscience, Aalborg University, Denmark	Danish Covid-19 Genome Consortium	Department of Virus and Microbiological Special Diagnostics, Statens Serum Institut, Copenhagen, Denmark	https://www.gisaid.org
hCoV-19/Denmark/DCGC-40007/2021	EPI_ISL_971684		Albertsen Lab, Department of Chemistry and Bioscience, Aalborg University, Denmark	Danish Covid-19 Genome Consortium	Department of Virus and Microbiological Special Diagnostics, Statens Serum Institut, Copenhagen, Denmark	https://www.gisaid.org
hCoV-19/Denmark/DCGC-46125/2021	EPI_ISL_1065635		Albertsen Lab, Department of Chemistry and Bioscience, Aalborg University, Denmark	Danish Covid-19 Genome Consortium	Department of Virus and Microbiological Special Diagnostics, Statens Serum Institut, Copenhagen, Denmark	https://www.gisaid.org
hCoV-19/Denmark/DCGC-40008/2021	EPI_ISL_971685		Albertsen Lab, Department of Chemistry and Bioscience, Aalborg University, Denmark	Danish Covid-19 Genome Consortium	Department of Virus and Microbiological Special Diagnostics, Statens Serum Institut, Copenhagen, Denmark	https://www.gisaid.org
hCoV-19/Denmark/DCGC-40009/2021	EPI_ISL_971686		Albertsen Lab, Department of Chemistry and Bioscience, Aalborg University, Denmark	Danish Covid-19 Genome Consortium	Department of Virus and Microbiological Special Diagnostics, Statens Serum Institut, Copenhagen, Denmark	https://www.gisaid.org
hCoV-19/Denmark/DCGC-40010/2021	EPI_ISL_971687		Albertsen Lab, Department of Chemistry and Bioscience, Aalborg University, Denmark	Danish Covid-19 Genome Consortium	Department of Virus and Microbiological Special Diagnostics, Statens Serum Institut, Copenhagen, Denmark	https://www.gisaid.org
hCoV-19/Denmark/DCGC-43858/2021	EPI_ISL_1024236		Albertsen Lab, Department of Chemistry and Bioscience, Aalborg University, Denmark	Danish Covid-19 Genome Consortium	Department of Virus and Microbiological Special Diagnostics, Statens Serum Institut, Copenhagen, Denmark	https://www.gisaid.org
hCoV-19/Denmark/DCGC-43352/2021	EPI_ISL_1023664		Albertsen Lab, Department of Chemistry and Bioscience, Aalborg University, Denmark	Danish Covid-19 Genome Consortium	Department of Virus and Microbiological Special Diagnostics, Statens Serum Institut, Copenhagen, Denmark	https://www.gisaid.org
hCoV-19/Denmark/DCGC-40016/2021	EPI_ISL_971693		Albertsen Lab, Department of Chemistry and Bioscience, Aalborg University, Denmark	Danish Covid-19 Genome Consortium	Department of Virus and Microbiological Special Diagnostics, Statens Serum Institut, Copenhagen, Denmark	https://www.gisaid.org
hCoV-19/Denmark/DCGC-40017/2021	EPI_ISL_971694		Albertsen Lab, Department of Chemistry and Bioscience, Aalborg University, Denmark	Danish Covid-19 Genome Consortium	Department of Virus and Microbiological Special Diagnostics, Statens Serum Institut, Copenhagen, Denmark	https://www.gisaid.org
hCoV-19/Denmark/DCGC-35827/2021	EPI_ISL_926968		Albertsen Lab, Department of Chemistry and Bioscience, Aalborg University, Denmark	Danish Covid-19 Genome Consortium	Department of Virus and Microbiological Special Diagnostics, Statens Serum Institut, Copenhagen, Denmark	https://www.gisaid.org
hCoV-19/Denmark/DCGC-40020/2021	EPI_ISL_971697		Albertsen Lab, Department of Chemistry and Bioscience, Aalborg University, Denmark	Danish Covid-19 Genome Consortium	Department of Virus and Microbiological Special Diagnostics, Statens Serum Institut, Copenhagen, Denmark	https://www.gisaid.org
hCoV-19/Denmark/DCGC-43585/2021	EPI_ISL_1023963		Albertsen Lab, Department of Chemistry and Bioscience, Aalborg University, Denmark	Danish Covid-19 Genome Consortium	Department of Virus and Microbiological Special Diagnostics, Statens Serum Institut, Copenhagen, Denmark	https://www.gisaid.org
hCoV-19/Denmark/DCGC-44109/2021	EPI_ISL_1024487		Albertsen Lab, Department of Chemistry and Bioscience, Aalborg University, Denmark	Danish Covid-19 Genome Consortium	Department of Virus and Microbiological Special Diagnostics, Statens Serum Institut, Copenhagen, Denmark	https://www.gisaid.org
hCoV-19/Denmark/DCGC-35834/2021	EPI_ISL_926975		Albertsen Lab, Department of Chemistry and Bioscience, Aalborg University, Denmark	Danish Covid-19 Genome Consortium	Department of Virus and Microbiological Special Diagnostics, Statens Serum Institut, Copenhagen, Denmark	https://www.gisaid.org
hCoV-19/Denmark/DCGC-9581/2020	EPI_ISL_668599		Albertsen Lab, Department of Chemistry and Bioscience, Aalborg University, Denmark	Danish Covid-19 Genome Consortium	Department of Virus and Microbiological Special Diagnostics, Statens Serum Institut, Copenhagen, Denmark	https://www.gisaid.org
hCoV-19/Denmark/DCGC-40023/2021	EPI_ISL_971700		Albertsen Lab, Department of Chemistry and Bioscience, Aalborg University, Denmark	Danish Covid-19 Genome Consortium	Department of Virus and Microbiological Special Diagnostics, Statens Serum Institut, Copenhagen, Denmark	https://www.gisaid.org
hCoV-19/Denmark/DCGC-32402/2021	EPI_ISL_869406		Albertsen Lab, Department of Chemistry and Bioscience, Aalborg University, Denmark	Danish Covid-19 Genome Consortium	Department of Virus and Microbiological Special Diagnostics, Statens Serum Institut, Copenhagen, Denmark	https://www.gisaid.org
hCoV-19/Denmark/DCGC-40024/2021	EPI_ISL_971701		Albertsen Lab, Department of Chemistry and Bioscience, Aalborg University, Denmark	Danish Covid-19 Genome Consortium	Department of Virus and Microbiological Special Diagnostics, Statens Serum Institut, Copenhagen, Denmark	https://www.gisaid.org
hCoV-19/Denmark/DCGC-40025/2021	EPI_ISL_971702		Albertsen Lab, Department of Chemistry and Bioscience, Aalborg University, Denmark	Danish Covid-19 Genome Consortium	Department of Virus and Microbiological Special Diagnostics, Statens Serum Institut, Copenhagen, Denmark	https://www.gisaid.org
hCoV-19/Denmark/DCGC-44377/2021	EPI_ISL_1024755		Albertsen Lab, Department of Chemistry and Bioscience, Aalborg University, Denmark	Danish Covid-19 Genome Consortium	Department of Virus and Microbiological Special Diagnostics, Statens Serum Institut, Copenhagen, Denmark	https://www.gisaid.org
hCoV-19/Denmark/DCGC-44565/2021	EPI_ISL_1024943		Albertsen Lab, Department of Chemistry and Bioscience, Aalborg University, Denmark	Danish Covid-19 Genome Consortium	Department of Virus and Microbiological Special Diagnostics, Statens Serum Institut, Copenhagen, Denmark	https://www.gisaid.org
hCoV-19/Denmark/DCGC-44566/2021	EPI_ISL_1024944		Albertsen Lab, Department of Chemistry and Bioscience, Aalborg University, Denmark	Danish Covid-19 Genome Consortium	Department of Virus and Microbiological Special Diagnostics, Statens Serum Institut, Copenhagen, Denmark	https://www.gisaid.org
hCoV-19/Denmark/DCGC-35844/2021	EPI_ISL_926985		Albertsen Lab, Department of Chemistry and Bioscience, Aalborg University, Denmark	Danish Covid-19 Genome Consortium	Department of Virus and Microbiological Special Diagnostics, Statens Serum Institut, Copenhagen, Denmark	https://www.gisaid.org
hCoV-19/Denmark/DCGC-33681/2021	EPI_ISL_870691		Albertsen Lab, Department of Chemistry and Bioscience, Aalborg University, Denmark	Danish Covid-19 Genome Consortium	Department of Virus and Microbiological Special Diagnostics, Statens Serum Institut, Copenhagen, Denmark	https://www.gisaid.org
hCoV-19/Denmark/DCGC-40034/2021	EPI_ISL_971711		Albertsen Lab, Department of Chemistry and Bioscience, Aalborg University, Denmark	Danish Covid-19 Genome Consortium	Department of Virus and Microbiological Special Diagnostics, Statens Serum Institut, Copenhagen, Denmark	https://www.gisaid.org
hCoV-19/Denmark/DCGC-35848/2021	EPI_ISL_926989		Albertsen Lab, Department of Chemistry and Bioscience, Aalborg University, Denmark	Danish Covid-19 Genome Consortium	Department of Virus and Microbiological Special Diagnostics, Statens Serum Institut, Copenhagen, Denmark	https://www.gisaid.org
hCoV-19/Denmark/DCGC-44378/2021	EPI_ISL_1024756		Albertsen Lab, Department of Chemistry and Bioscience, Aalborg University, Denmark	Danish Covid-19 Genome Consortium	Department of Virus and Microbiological Special Diagnostics, Statens Serum Institut, Copenhagen, Denmark	https://www.gisaid.org
hCoV-19/Denmark/DCGC-43587/2021	EPI_ISL_1023965		Albertsen Lab, Department of Chemistry and Bioscience, Aalborg University, Denmark	Danish Covid-19 Genome Consortium	Department of Virus and Microbiological Special Diagnostics, Statens Serum Institut, Copenhagen, Denmark	https://www.gisaid.org
hCoV-19/Denmark/DCGC-35852/2021	EPI_ISL_926993		Albertsen Lab, Department of Chemistry and Bioscience, Aalborg University, Denmark	Danish Covid-19 Genome Consortium	Department of Virus and Microbiological Special Diagnostics, Statens Serum Institut, Copenhagen, Denmark	https://www.gisaid.org
hCoV-19/Denmark/DCGC-35863/2021	EPI_ISL_927004		Albertsen Lab, Department of Chemistry and Bioscience, Aalborg University, Denmark	Danish Covid-19 Genome Consortium	Department of Virus and Microbiological Special Diagnostics, Statens Serum Institut, Copenhagen, Denmark	https://www.gisaid.org
hCoV-19/Denmark/DCGC-43588/2021	EPI_ISL_1023966		Albertsen Lab, Department of Chemistry and Bioscience, Aalborg University, Denmark	Danish Covid-19 Genome Consortium	Department of Virus and Microbiological Special Diagnostics, Statens Serum Institut, Copenhagen, Denmark	https://www.gisaid.org
hCoV-19/Denmark/DCGC-35869/2021	EPI_ISL_927010		Albertsen Lab, Department of Chemistry and Bioscience, Aalborg University, Denmark	Danish Covid-19 Genome Consortium	Department of Virus and Microbiological Special Diagnostics, Statens Serum Institut, Copenhagen, Denmark	https://www.gisaid.org
hCoV-19/Denmark/DCGC-44697/2021	EPI_ISL_1025075		Albertsen Lab, Department of Chemistry and Bioscience, Aalborg University, Denmark	Danish Covid-19 Genome Consortium	Department of Virus and Microbiological Special Diagnostics, Statens Serum Institut, Copenhagen, Denmark	https://www.gisaid.org
hCoV-19/Denmark/DCGC-40046/2021	EPI_ISL_971723		Albertsen Lab, Department of Chemistry and Bioscience, Aalborg University, Denmark	Danish Covid-19 Genome Consortium	Department of Virus and Microbiological Special Diagnostics, Statens Serum Institut, Copenhagen, Denmark	https://www.gisaid.org
hCoV-19/Denmark/DCGC-43355/2021	EPI_ISL_1023667		Albertsen Lab, Department of Chemistry and Bioscience, Aalborg University, Denmark	Danish Covid-19 Genome Consortium	Department of Virus and Microbiological Special Diagnostics, Statens Serum Institut, Copenhagen, Denmark	https://www.gisaid.org
hCoV-19/Denmark/DCGC-40049/2021	EPI_ISL_971726		Albertsen Lab, Department of Chemistry and Bioscience, Aalborg University, Denmark	Danish Covid-19 Genome Consortium	Department of Virus and Microbiological Special Diagnostics, Statens Serum Institut, Copenhagen, Denmark	https://www.gisaid.org
hCoV-19/Denmark/DCGC-59563/2021	EPI_ISL_1868134		Albertsen Lab, Department of Chemistry and Bioscience, Aalborg University, Denmark	Danish Covid-19 Genome Consortium	Department of Virus and Microbiological Special Diagnostics, Statens Serum Institut, Copenhagen, Denmark	https://www.gisaid.org
hCoV-19/Denmark/DCGC-44111/2021	EPI_ISL_1024489		Albertsen Lab, Department of Chemistry and Bioscience, Aalborg University, Denmark	Danish Covid-19 Genome Consortium	Department of Virus and Microbiological Special Diagnostics, Statens Serum Institut, Copenhagen, Denmark	https://www.gisaid.org
hCoV-19/Denmark/DCGC-35879/2021	EPI_ISL_927020		Albertsen Lab, Department of Chemistry and Bioscience, Aalborg University, Denmark	Danish Covid-19 Genome Consortium	Department of Virus and Microbiological Special Diagnostics, Statens Serum Institut, Copenhagen, Denmark	https://www.gisaid.org
hCoV-19/Denmark/DCGC-40053/2021	EPI_ISL_971730		Albertsen Lab, Department of Chemistry and Bioscience, Aalborg University, Denmark	Danish Covid-19 Genome Consortium	Department of Virus and Microbiological Special Diagnostics, Statens Serum Institut, Copenhagen, Denmark	https://www.gisaid.org
hCoV-19/Denmark/DCGC-40054/2021	EPI_ISL_971731		Albertsen Lab, Department of Chemistry and Bioscience, Aalborg University, Denmark	Danish Covid-19 Genome Consortium	Department of Virus and Microbiological Special Diagnostics, Statens Serum Institut, Copenhagen, Denmark	https://www.gisaid.org
hCoV-19/Denmark/DCGC-32405/2021	EPI_ISL_869409		Albertsen Lab, Department of Chemistry and Bioscience, Aalborg University, Denmark	Danish Covid-19 Genome Consortium	Department of Virus and Microbiological Special Diagnostics, Statens Serum Institut, Copenhagen, Denmark	https://www.gisaid.org
hCoV-19/Denmark/DCGC-40055/2021	EPI_ISL_971732		Albertsen Lab, Department of Chemistry and Bioscience, Aalborg University, Denmark	Danish Covid-19 Genome Consortium	Department of Virus and Microbiological Special Diagnostics, Statens Serum Institut, Copenhagen, Denmark	https://www.gisaid.org
hCoV-19/Denmark/DCGC-40058/2021	EPI_ISL_971735		Albertsen Lab, Department of Chemistry and Bioscience, Aalborg University, Denmark	Danish Covid-19 Genome Consortium	Department of Virus and Microbiological Special Diagnostics, Statens Serum Institut, Copenhagen, Denmark	https://www.gisaid.org
hCoV-19/Denmark/DCGC-46178/2021	EPI_ISL_1065688		Albertsen Lab, Department of Chemistry and Bioscience, Aalborg University, Denmark	Danish Covid-19 Genome Consortium	Department of Virus and Microbiological Special Diagnostics, Statens Serum Institut, Copenhagen, Denmark	https://www.gisaid.org
hCoV-19/Denmark/DCGC-33018/2021	EPI_ISL_870022		Albertsen Lab, Department of Chemistry and Bioscience, Aalborg University, Denmark	Danish Covid-19 Genome Consortium	Department of Virus and Microbiological Special Diagnostics, Statens Serum Institut, Copenhagen, Denmark	https://www.gisaid.org
hCoV-19/Denmark/DCGC-34089/2021	EPI_ISL_871099		Albertsen Lab, Department of Chemistry and Bioscience, Aalborg University, Denmark	Danish Covid-19 Genome Consortium	Department of Virus and Microbiological Special Diagnostics, Statens Serum Institut, Copenhagen, Denmark	https://www.gisaid.org
hCoV-19/Denmark/DCGC-40064/2021	EPI_ISL_971741		Albertsen Lab, Department of Chemistry and Bioscience, Aalborg University, Denmark	Danish Covid-19 Genome Consortium	Department of Virus and Microbiological Special Diagnostics, Statens Serum Institut, Copenhagen, Denmark	https://www.gisaid.org
hCoV-19/Denmark/DCGC-30595/2021	EPI_ISL_847215		Albertsen Lab, Department of Chemistry and Bioscience, Aalborg University, Denmark	Danish Covid-19 Genome Consortium	Department of Virus and Microbiological Special Diagnostics, Statens Serum Institut, Copenhagen, Denmark	https://www.gisaid.org
hCoV-19/Denmark/DCGC-46186/2020	EPI_ISL_1065696		Albertsen Lab, Department of Chemistry and Bioscience, Aalborg University, Denmark	Danish Covid-19 Genome Consortium	Department of Virus and Microbiological Special Diagnostics, Statens Serum Institut, Copenhagen, Denmark	https://www.gisaid.org
hCoV-19/Denmark/DCGC-20528/2020	EPI_ISL_758874		Albertsen Lab, Department of Chemistry and Bioscience, Aalborg University, Denmark	Danish Covid-19 Genome Consortium	Department of Virus and Microbiological Special Diagnostics, Statens Serum Institut, Copenhagen, Denmark	https://www.gisaid.org
hCoV-19/Denmark/DCGC-29596/2020	EPI_ISL_843643		Albertsen Lab, Department of Chemistry and Bioscience, Aalborg University, Denmark	Danish Covid-19 Genome Consortium	Department of Virus and Microbiological Special Diagnostics, Statens Serum Institut, Copenhagen, Denmark	https://www.gisaid.org
hCoV-19/Denmark/DCGC-40076/2021	EPI_ISL_971753		Albertsen Lab, Department of Chemistry and Bioscience, Aalborg University, Denmark	Danish Covid-19 Genome Consortium	Department of Virus and Microbiological Special Diagnostics, Statens Serum Institut, Copenhagen, Denmark	https://www.gisaid.org
hCoV-19/Denmark/DCGC-44381/2021	EPI_ISL_1024759		Albertsen Lab, Department of Chemistry and Bioscience, Aalborg University, Denmark	Danish Covid-19 Genome Consortium	Department of Virus and Microbiological Special Diagnostics, Statens Serum Institut, Copenhagen, Denmark	https://www.gisaid.org
hCoV-19/Denmark/DCGC-43867/2021	EPI_ISL_1024245		Albertsen Lab, Department of Chemistry and Bioscience, Aalborg University, Denmark	Danish Covid-19 Genome Consortium	Department of Virus and Microbiological Special Diagnostics, Statens Serum Institut, Copenhagen, Denmark	https://www.gisaid.org
hCoV-19/Denmark/DCGC-40080/2021	EPI_ISL_971757		Albertsen Lab, Department of Chemistry and Bioscience, Aalborg University, Denmark	Danish Covid-19 Genome Consortium	Department of Virus and Microbiological Special Diagnostics, Statens Serum Institut, Copenhagen, Denmark	https://www.gisaid.org
hCoV-19/Denmark/DCGC-43358/2021	EPI_ISL_1023670		Albertsen Lab, Department of Chemistry and Bioscience, Aalborg University, Denmark	Danish Covid-19 Genome Consortium	Department of Virus and Microbiological Special Diagnostics, Statens Serum Institut, Copenhagen, Denmark	https://www.gisaid.org
hCoV-19/Denmark/DCGC-32045/2021	EPI_ISL_856461		Albertsen Lab, Department of Chemistry and Bioscience, Aalborg University, Denmark	Danish Covid-19 Genome Consortium	Department of Virus and Microbiological Special Diagnostics, Statens Serum Institut, Copenhagen, Denmark	https://www.gisaid.org
hCoV-19/Denmark/DCGC-43868/2021	EPI_ISL_1024246		Albertsen Lab, Department of Chemistry and Bioscience, Aalborg University, Denmark	Danish Covid-19 Genome Consortium	Department of Virus and Microbiological Special Diagnostics, Statens Serum Institut, Copenhagen, Denmark	https://www.gisaid.org
hCoV-19/Denmark/DCGC-40084/2021	EPI_ISL_971761		Albertsen Lab, Department of Chemistry and Bioscience, Aalborg University, Denmark	Danish Covid-19 Genome Consortium	Department of Virus and Microbiological Special Diagnostics, Statens Serum Institut, Copenhagen, Denmark	https://www.gisaid.org
hCoV-19/Denmark/DCGC-35924/2021	EPI_ISL_927065		Albertsen Lab, Department of Chemistry and Bioscience, Aalborg University, Denmark	Danish Covid-19 Genome Consortium	Department of Virus and Microbiological Special Diagnostics, Statens Serum Institut, Copenhagen, Denmark	https://www.gisaid.org
hCoV-19/Denmark/DCGC-35925/2021	EPI_ISL_927066		Albertsen Lab, Department of Chemistry and Bioscience, Aalborg University, Denmark	Danish Covid-19 Genome Consortium	Department of Virus and Microbiological Special Diagnostics, Statens Serum Institut, Copenhagen, Denmark	https://www.gisaid.org
hCoV-19/Denmark/DCGC-40086/2021	EPI_ISL_971763		Albertsen Lab, Department of Chemistry and Bioscience, Aalborg University, Denmark	Danish Covid-19 Genome Consortium	Department of Virus and Microbiological Special Diagnostics, Statens Serum Institut, Copenhagen, Denmark	https://www.gisaid.org
hCoV-19/Denmark/DCGC-35928/2021	EPI_ISL_927069		Albertsen Lab, Department of Chemistry and Bioscience, Aalborg University, Denmark	Danish Covid-19 Genome Consortium	Department of Virus and Microbiological Special Diagnostics, Statens Serum Institut, Copenhagen, Denmark	https://www.gisaid.org
hCoV-19/Denmark/DCGC-60053/2020	EPI_ISL_1868624		Albertsen Lab, Department of Chemistry and Bioscience, Aalborg University, Denmark	Danish Covid-19 Genome Consortium	Department of Virus and Microbiological Special Diagnostics, Statens Serum Institut, Copenhagen, Denmark	https://www.gisaid.org
hCoV-19/Denmark/DCGC-44383/2021	EPI_ISL_1024761		Albertsen Lab, Department of Chemistry and Bioscience, Aalborg University, Denmark	Danish Covid-19 Genome Consortium	Department of Virus and Microbiological Special Diagnostics, Statens Serum Institut, Copenhagen, Denmark	https://www.gisaid.org
hCoV-19/Denmark/DCGC-35930/2021	EPI_ISL_927071		Albertsen Lab, Department of Chemistry and Bioscience, Aalborg University, Denmark	Danish Covid-19 Genome Consortium	Department of Virus and Microbiological Special Diagnostics, Statens Serum Institut, Copenhagen, Denmark	https://www.gisaid.org
hCoV-19/Denmark/DCGC-35933/2021	EPI_ISL_927074		Albertsen Lab, Department of Chemistry and Bioscience, Aalborg University, Denmark	Danish Covid-19 Genome Consortium	Department of Virus and Microbiological Special Diagnostics, Statens Serum Institut, Copenhagen, Denmark	https://www.gisaid.org
hCoV-19/Denmark/DCGC-35935/2021	EPI_ISL_927076		Albertsen Lab, Department of Chemistry and Bioscience, Aalborg University, Denmark	Danish Covid-19 Genome Consortium	Department of Virus and Microbiological Special Diagnostics, Statens Serum Institut, Copenhagen, Denmark	https://www.gisaid.org
hCoV-19/Denmark/DCGC-35939/2021	EPI_ISL_927080		Albertsen Lab, Department of Chemistry and Bioscience, Aalborg University, Denmark	Danish Covid-19 Genome Consortium	Department of Virus and Microbiological Special Diagnostics, Statens Serum Institut, Copenhagen, Denmark	https://www.gisaid.org
hCoV-19/Denmark/DCGC-35940/2021	EPI_ISL_927081		Albertsen Lab, Department of Chemistry and Bioscience, Aalborg University, Denmark	Danish Covid-19 Genome Consortium	Department of Virus and Microbiological Special Diagnostics, Statens Serum Institut, Copenhagen, Denmark	https://www.gisaid.org
hCoV-19/Denmark/DCGC-48738/2021	EPI_ISL_1125055		Albertsen Lab, Department of Chemistry and Bioscience, Aalborg University, Denmark	Danish Covid-19 Genome Consortium	Department of Virus and Microbiological Special Diagnostics, Statens Serum Institut, Copenhagen, Denmark	https://www.gisaid.org
hCoV-19/Denmark/DCGC-40092/2021	EPI_ISL_971769		Albertsen Lab, Department of Chemistry and Bioscience, Aalborg University, Denmark	Danish Covid-19 Genome Consortium	Department of Virus and Microbiological Special Diagnostics, Statens Serum Institut, Copenhagen, Denmark	https://www.gisaid.org
hCoV-19/Denmark/DCGC-35953/2021	EPI_ISL_927094		Albertsen Lab, Department of Chemistry and Bioscience, Aalborg University, Denmark	Danish Covid-19 Genome Consortium	Department of Virus and Microbiological Special Diagnostics, Statens Serum Institut, Copenhagen, Denmark	https://www.gisaid.org
hCoV-19/Denmark/DCGC-35954/2020	EPI_ISL_927095		Albertsen Lab, Department of Chemistry and Bioscience, Aalborg University, Denmark	Danish Covid-19 Genome Consortium	Department of Virus and Microbiological Special Diagnostics, Statens Serum Institut, Copenhagen, Denmark	https://www.gisaid.org
hCoV-19/Denmark/DCGC-35956/2021	EPI_ISL_927097		Albertsen Lab, Department of Chemistry and Bioscience, Aalborg University, Denmark	Danish Covid-19 Genome Consortium	Department of Virus and Microbiological Special Diagnostics, Statens Serum Institut, Copenhagen, Denmark	https://www.gisaid.org
hCoV-19/Denmark/DCGC-24734/2020	EPI_ISL_795194		Albertsen Lab, Department of Chemistry and Bioscience, Aalborg University, Denmark	Danish Covid-19 Genome Consortium	Department of Virus and Microbiological Special Diagnostics, Statens Serum Institut, Copenhagen, Denmark	https://www.gisaid.org
hCoV-19/Denmark/DCGC-43871/2021	EPI_ISL_1024249		Albertsen Lab, Department of Chemistry and Bioscience, Aalborg University, Denmark	Danish Covid-19 Genome Consortium	Department of Virus and Microbiological Special Diagnostics, Statens Serum Institut, Copenhagen, Denmark	https://www.gisaid.org
hCoV-19/Denmark/DCGC-40098/2021	EPI_ISL_971775		Albertsen Lab, Department of Chemistry and Bioscience, Aalborg University, Denmark	Danish Covid-19 Genome Consortium	Department of Virus and Microbiological Special Diagnostics, Statens Serum Institut, Copenhagen, Denmark	https://www.gisaid.org
hCoV-19/Denmark/DCGC-28216/2021	EPI_ISL_844733		Albertsen Lab, Department of Chemistry and Bioscience, Aalborg University, Denmark	Danish Covid-19 Genome Consortium	Department of Virus and Microbiological Special Diagnostics, Statens Serum Institut, Copenhagen, Denmark	https://www.gisaid.org
hCoV-19/Denmark/DCGC-40099/2021	EPI_ISL_971776		Albertsen Lab, Department of Chemistry and Bioscience, Aalborg University, Denmark	Danish Covid-19 Genome Consortium	Department of Virus and Microbiological Special Diagnostics, Statens Serum Institut, Copenhagen, Denmark	https://www.gisaid.org
hCoV-19/Denmark/DCGC-35969/2021	EPI_ISL_927110		Albertsen Lab, Department of Chemistry and Bioscience, Aalborg University, Denmark	Danish Covid-19 Genome Consortium	Department of Virus and Microbiological Special Diagnostics, Statens Serum Institut, Copenhagen, Denmark	https://www.gisaid.org
hCoV-19/Denmark/DCGC-40104/2021	EPI_ISL_971781		Albertsen Lab, Department of Chemistry and Bioscience, Aalborg University, Denmark	Danish Covid-19 Genome Consortium	Department of Virus and Microbiological Special Diagnostics, Statens Serum Institut, Copenhagen, Denmark	https://www.gisaid.org
hCoV-19/Denmark/DCGC-44388/2021	EPI_ISL_1024766		Albertsen Lab, Department of Chemistry and Bioscience, Aalborg University, Denmark	Danish Covid-19 Genome Consortium	Department of Virus and Microbiological Special Diagnostics, Statens Serum Institut, Copenhagen, Denmark	https://www.gisaid.org
hCoV-19/Denmark/DCGC-35972/2021	EPI_ISL_927113		Albertsen Lab, Department of Chemistry and Bioscience, Aalborg University, Denmark	Danish Covid-19 Genome Consortium	Department of Virus and Microbiological Special Diagnostics, Statens Serum Institut, Copenhagen, Denmark	https://www.gisaid.org
hCoV-19/Denmark/DCGC-40108/2021	EPI_ISL_971785		Albertsen Lab, Department of Chemistry and Bioscience, Aalborg University, Denmark	Danish Covid-19 Genome Consortium	Department of Virus and Microbiological Special Diagnostics, Statens Serum Institut, Copenhagen, Denmark	https://www.gisaid.org
hCoV-19/Denmark/DCGC-35980/2021	EPI_ISL_927121		Albertsen Lab, Department of Chemistry and Bioscience, Aalborg University, Denmark	Danish Covid-19 Genome Consortium	Department of Virus and Microbiological Special Diagnostics, Statens Serum Institut, Copenhagen, Denmark	https://www.gisaid.org
hCoV-19/Denmark/DCGC-35983/2021	EPI_ISL_927124		Albertsen Lab, Department of Chemistry and Bioscience, Aalborg University, Denmark	Danish Covid-19 Genome Consortium	Department of Virus and Microbiological Special Diagnostics, Statens Serum Institut, Copenhagen, Denmark	https://www.gisaid.org
hCoV-19/Denmark/DCGC-32411/2021	EPI_ISL_869415		Albertsen Lab, Department of Chemistry and Bioscience, Aalborg University, Denmark	Danish Covid-19 Genome Consortium	Department of Virus and Microbiological Special Diagnostics, Statens Serum Institut, Copenhagen, Denmark	https://www.gisaid.org
hCoV-19/Denmark/DCGC-35988/2021	EPI_ISL_927129		Albertsen Lab, Department of Chemistry and Bioscience, Aalborg University, Denmark	Danish Covid-19 Genome Consortium	Department of Virus and Microbiological Special Diagnostics, Statens Serum Institut, Copenhagen, Denmark	https://www.gisaid.org
hCoV-19/Denmark/DCGC-40112/2021	EPI_ISL_971789		Albertsen Lab, Department of Chemistry and Bioscience, Aalborg University, Denmark	Danish Covid-19 Genome Consortium	Department of Virus and Microbiological Special Diagnostics, Statens Serum Institut, Copenhagen, Denmark	https://www.gisaid.org
hCoV-19/Denmark/DCGC-40115/2021	EPI_ISL_971792		Albertsen Lab, Department of Chemistry and Bioscience, Aalborg University, Denmark	Danish Covid-19 Genome Consortium	Department of Virus and Microbiological Special Diagnostics, Statens Serum Institut, Copenhagen, Denmark	https://www.gisaid.org
hCoV-19/Denmark/DCGC-40119/2021	EPI_ISL_971796		Albertsen Lab, Department of Chemistry and Bioscience, Aalborg University, Denmark	Danish Covid-19 Genome Consortium	Department of Virus and Microbiological Special Diagnostics, Statens Serum Institut, Copenhagen, Denmark	https://www.gisaid.org
hCoV-19/Denmark/DCGC-31886/2021	EPI_ISL_856302		Albertsen Lab, Department of Chemistry and Bioscience, Aalborg University, Denmark	Danish Covid-19 Genome Consortium	Department of Virus and Microbiological Special Diagnostics, Statens Serum Institut, Copenhagen, Denmark	https://www.gisaid.org
hCoV-19/Denmark/DCGC-36012/2021	EPI_ISL_927153		Albertsen Lab, Department of Chemistry and Bioscience, Aalborg University, Denmark	Danish Covid-19 Genome Consortium	Department of Virus and Microbiological Special Diagnostics, Statens Serum Institut, Copenhagen, Denmark	https://www.gisaid.org
hCoV-19/Denmark/DCGC-33323/2021	EPI_ISL_870333		Albertsen Lab, Department of Chemistry and Bioscience, Aalborg University, Denmark	Danish Covid-19 Genome Consortium	Department of Virus and Microbiological Special Diagnostics, Statens Serum Institut, Copenhagen, Denmark	https://www.gisaid.org
hCoV-19/Denmark/DCGC-36015/2021	EPI_ISL_927156		Albertsen Lab, Department of Chemistry and Bioscience, Aalborg University, Denmark	Danish Covid-19 Genome Consortium	Department of Virus and Microbiological Special Diagnostics, Statens Serum Institut, Copenhagen, Denmark	https://www.gisaid.org
hCoV-19/Denmark/DCGC-36017/2021	EPI_ISL_927158		Albertsen Lab, Department of Chemistry and Bioscience, Aalborg University, Denmark	Danish Covid-19 Genome Consortium	Department of Virus and Microbiological Special Diagnostics, Statens Serum Institut, Copenhagen, Denmark	https://www.gisaid.org
hCoV-19/Denmark/DCGC-43873/2021	EPI_ISL_1024251		Albertsen Lab, Department of Chemistry and Bioscience, Aalborg University, Denmark	Danish Covid-19 Genome Consortium	Department of Virus and Microbiological Special Diagnostics, Statens Serum Institut, Copenhagen, Denmark	https://www.gisaid.org
hCoV-19/Denmark/DCGC-43362/2021	EPI_ISL_1023678		Albertsen Lab, Department of Chemistry and Bioscience, Aalborg University, Denmark	Danish Covid-19 Genome Consortium	Department of Virus and Microbiological Special Diagnostics, Statens Serum Institut, Copenhagen, Denmark	https://www.gisaid.org
hCoV-19/Denmark/DCGC-33697/2021	EPI_ISL_870707		Albertsen Lab, Department of Chemistry and Bioscience, Aalborg University, Denmark	Danish Covid-19 Genome Consortium	Department of Virus and Microbiological Special Diagnostics, Statens Serum Institut, Copenhagen, Denmark	https://www.gisaid.org
hCoV-19/Denmark/DCGC-40132/2021	EPI_ISL_971809		Albertsen Lab, Department of Chemistry and Bioscience, Aalborg University, Denmark	Danish Covid-19 Genome Consortium	Department of Virus and Microbiological Special Diagnostics, Statens Serum Institut, Copenhagen, Denmark	https://www.gisaid.org
hCoV-19/Denmark/DCGC-40133/2021	EPI_ISL_971810		Albertsen Lab, Department of Chemistry and Bioscience, Aalborg University, Denmark	Danish Covid-19 Genome Consortium	Department of Virus and Microbiological Special Diagnostics, Statens Serum Institut, Copenhagen, Denmark	https://www.gisaid.org
hCoV-19/Denmark/DCGC-36034/2021	EPI_ISL_927175		Albertsen Lab, Department of Chemistry and Bioscience, Aalborg University, Denmark	Danish Covid-19 Genome Consortium	Department of Virus and Microbiological Special Diagnostics, Statens Serum Institut, Copenhagen, Denmark	https://www.gisaid.org
hCoV-19/Denmark/DCGC-46249/2021	EPI_ISL_1065759		Albertsen Lab, Department of Chemistry and Bioscience, Aalborg University, Denmark	Danish Covid-19 Genome Consortium	Department of Virus and Microbiological Special Diagnostics, Statens Serum Institut, Copenhagen, Denmark	https://www.gisaid.org
hCoV-19/Denmark/DCGC-36044/2021	EPI_ISL_927185		Albertsen Lab, Department of Chemistry and Bioscience, Aalborg University, Denmark	Danish Covid-19 Genome Consortium	Department of Virus and Microbiological Special Diagnostics, Statens Serum Institut, Copenhagen, Denmark	https://www.gisaid.org
hCoV-19/Denmark/DCGC-36047/2021	EPI_ISL_927188		Albertsen Lab, Department of Chemistry and Bioscience, Aalborg University, Denmark	Danish Covid-19 Genome Consortium	Department of Virus and Microbiological Special Diagnostics, Statens Serum Institut, Copenhagen, Denmark	https://www.gisaid.org
hCoV-19/Denmark/DCGC-40138/2021	EPI_ISL_971815		Albertsen Lab, Department of Chemistry and Bioscience, Aalborg University, Denmark	Danish Covid-19 Genome Consortium	Department of Virus and Microbiological Special Diagnostics, Statens Serum Institut, Copenhagen, Denmark	https://www.gisaid.org
hCoV-19/Denmark/DCGC-40139/2021	EPI_ISL_971816		Albertsen Lab, Department of Chemistry and Bioscience, Aalborg University, Denmark	Danish Covid-19 Genome Consortium	Department of Virus and Microbiological Special Diagnostics, Statens Serum Institut, Copenhagen, Denmark	https://www.gisaid.org
hCoV-19/Denmark/DCGC-40141/2021	EPI_ISL_971818		Albertsen Lab, Department of Chemistry and Bioscience, Aalborg University, Denmark	Danish Covid-19 Genome Consortium	Department of Virus and Microbiological Special Diagnostics, Statens Serum Institut, Copenhagen, Denmark	https://www.gisaid.org
hCoV-19/Denmark/DCGC-28468/2021	EPI_ISL_844741		Albertsen Lab, Department of Chemistry and Bioscience, Aalborg University, Denmark	Danish Covid-19 Genome Consortium	Department of Virus and Microbiological Special Diagnostics, Statens Serum Institut, Copenhagen, Denmark	https://www.gisaid.org
hCoV-19/Denmark/DCGC-43594/2021	EPI_ISL_1023972		Albertsen Lab, Department of Chemistry and Bioscience, Aalborg University, Denmark	Danish Covid-19 Genome Consortium	Department of Virus and Microbiological Special Diagnostics, Statens Serum Institut, Copenhagen, Denmark	https://www.gisaid.org
hCoV-19/Denmark/DCGC-30058/2020	EPI_ISL_844105		Albertsen Lab, Department of Chemistry and Bioscience, Aalborg University, Denmark	Danish Covid-19 Genome Consortium	Department of Virus and Microbiological Special Diagnostics, Statens Serum Institut, Copenhagen, Denmark	https://www.gisaid.org
hCoV-19/Denmark/DCGC-43365/2021	EPI_ISL_1023684		Albertsen Lab, Department of Chemistry and Bioscience, Aalborg University, Denmark	Danish Covid-19 Genome Consortium	Department of Virus and Microbiological Special Diagnostics, Statens Serum Institut, Copenhagen, Denmark	https://www.gisaid.org
hCoV-19/Denmark/DCGC-36081/2021	EPI_ISL_927222		Albertsen Lab, Department of Chemistry and Bioscience, Aalborg University, Denmark	Danish Covid-19 Genome Consortium	Department of Virus and Microbiological Special Diagnostics, Statens Serum Institut, Copenhagen, Denmark	https://www.gisaid.org
hCoV-19/Denmark/DCGC-40159/2021	EPI_ISL_971836		Albertsen Lab, Department of Chemistry and Bioscience, Aalborg University, Denmark	Danish Covid-19 Genome Consortium	Department of Virus and Microbiological Special Diagnostics, Statens Serum Institut, Copenhagen, Denmark	https://www.gisaid.org
hCoV-19/Denmark/DCGC-29147/2021	EPI_ISL_844762		Albertsen Lab, Department of Chemistry and Bioscience, Aalborg University, Denmark	Danish Covid-19 Genome Consortium	Department of Virus and Microbiological Special Diagnostics, Statens Serum Institut, Copenhagen, Denmark	https://www.gisaid.org
hCoV-19/Denmark/DCGC-40161/2021	EPI_ISL_971838		Albertsen Lab, Department of Chemistry and Bioscience, Aalborg University, Denmark	Danish Covid-19 Genome Consortium	Department of Virus and Microbiological Special Diagnostics, Statens Serum Institut, Copenhagen, Denmark	https://www.gisaid.org
hCoV-19/Denmark/DCGC-36084/2021	EPI_ISL_927225		Albertsen Lab, Department of Chemistry and Bioscience, Aalborg University, Denmark	Danish Covid-19 Genome Consortium	Department of Virus and Microbiological Special Diagnostics, Statens Serum Institut, Copenhagen, Denmark	https://www.gisaid.org
hCoV-19/Denmark/DCGC-44396/2021	EPI_ISL_1024774		Albertsen Lab, Department of Chemistry and Bioscience, Aalborg University, Denmark	Danish Covid-19 Genome Consortium	Department of Virus and Microbiological Special Diagnostics, Statens Serum Institut, Copenhagen, Denmark	https://www.gisaid.org
hCoV-19/Denmark/DCGC-36088/2021	EPI_ISL_927229		Albertsen Lab, Department of Chemistry and Bioscience, Aalborg University, Denmark	Danish Covid-19 Genome Consortium	Department of Virus and Microbiological Special Diagnostics, Statens Serum Institut, Copenhagen, Denmark	https://www.gisaid.org
hCoV-19/Denmark/DCGC-40162/2021	EPI_ISL_971839		Albertsen Lab, Department of Chemistry and Bioscience, Aalborg University, Denmark	Danish Covid-19 Genome Consortium	Department of Virus and Microbiological Special Diagnostics, Statens Serum Institut, Copenhagen, Denmark	https://www.gisaid.org
hCoV-19/Denmark/DCGC-33702/2021	EPI_ISL_870712		Albertsen Lab, Department of Chemistry and Bioscience, Aalborg University, Denmark	Danish Covid-19 Genome Consortium	Department of Virus and Microbiological Special Diagnostics, Statens Serum Institut, Copenhagen, Denmark	https://www.gisaid.org
hCoV-19/Denmark/DCGC-46284/2021	EPI_ISL_1065794		Albertsen Lab, Department of Chemistry and Bioscience, Aalborg University, Denmark	Danish Covid-19 Genome Consortium	Department of Virus and Microbiological Special Diagnostics, Statens Serum Institut, Copenhagen, Denmark	https://www.gisaid.org
hCoV-19/Denmark/DCGC-36094/2021	EPI_ISL_927235		Albertsen Lab, Department of Chemistry and Bioscience, Aalborg University, Denmark	Danish Covid-19 Genome Consortium	Department of Virus and Microbiological Special Diagnostics, Statens Serum Institut, Copenhagen, Denmark	https://www.gisaid.org
hCoV-19/Denmark/DCGC-25744/2021	EPI_ISL_818298		Albertsen Lab, Department of Chemistry and Bioscience, Aalborg University, Denmark	Danish Covid-19 Genome Consortium	Department of Virus and Microbiological Special Diagnostics, Statens Serum Institut, Copenhagen, Denmark	https://www.gisaid.org
hCoV-19/Denmark/DCGC-23604/2020	EPI_ISL_793198		Albertsen Lab, Department of Chemistry and Bioscience, Aalborg University, Denmark	Danish Covid-19 Genome Consortium	Department of Virus and Microbiological Special Diagnostics, Statens Serum Institut, Copenhagen, Denmark	https://www.gisaid.org
hCoV-19/Denmark/DCGC-36102/2021	EPI_ISL_927243		Albertsen Lab, Department of Chemistry and Bioscience, Aalborg University, Denmark	Danish Covid-19 Genome Consortium	Department of Virus and Microbiological Special Diagnostics, Statens Serum Institut, Copenhagen, Denmark	https://www.gisaid.org
hCoV-19/Denmark/DCGC-40166/2021	EPI_ISL_971843		Albertsen Lab, Department of Chemistry and Bioscience, Aalborg University, Denmark	Danish Covid-19 Genome Consortium	Department of Virus and Microbiological Special Diagnostics, Statens Serum Institut, Copenhagen, Denmark	https://www.gisaid.org
hCoV-19/Denmark/DCGC-36104/2021	EPI_ISL_927245		Albertsen Lab, Department of Chemistry and Bioscience, Aalborg University, Denmark	Danish Covid-19 Genome Consortium	Department of Virus and Microbiological Special Diagnostics, Statens Serum Institut, Copenhagen, Denmark	https://www.gisaid.org
hCoV-19/Denmark/DCGC-33034/2021	EPI_ISL_870038		Albertsen Lab, Department of Chemistry and Bioscience, Aalborg University, Denmark	Danish Covid-19 Genome Consortium	Department of Virus and Microbiological Special Diagnostics, Statens Serum Institut, Copenhagen, Denmark	https://www.gisaid.org
hCoV-19/Denmark/DCGC-36119/2021	EPI_ISL_927260		Albertsen Lab, Department of Chemistry and Bioscience, Aalborg University, Denmark	Danish Covid-19 Genome Consortium	Department of Virus and Microbiological Special Diagnostics, Statens Serum Institut, Copenhagen, Denmark	https://www.gisaid.org
hCoV-19/Denmark/DCGC-18748/2020	EPI_ISL_749295		Albertsen Lab, Department of Chemistry and Bioscience, Aalborg University, Denmark	Danish Covid-19 Genome Consortium	Department of Virus and Microbiological Special Diagnostics, Statens Serum Institut, Copenhagen, Denmark	https://www.gisaid.org
hCoV-19/Denmark/DCGC-30613/2021	EPI_ISL_847207		Albertsen Lab, Department of Chemistry and Bioscience, Aalborg University, Denmark	Danish Covid-19 Genome Consortium	Department of Virus and Microbiological Special Diagnostics, Statens Serum Institut, Copenhagen, Denmark	https://www.gisaid.org
hCoV-19/Denmark/DCGC-36123/2021	EPI_ISL_927264		Albertsen Lab, Department of Chemistry and Bioscience, Aalborg University, Denmark	Danish Covid-19 Genome Consortium	Department of Virus and Microbiological Special Diagnostics, Statens Serum Institut, Copenhagen, Denmark	https://www.gisaid.org
hCoV-19/Denmark/DCGC-43595/2021	EPI_ISL_1023973		Albertsen Lab, Department of Chemistry and Bioscience, Aalborg University, Denmark	Danish Covid-19 Genome Consortium	Department of Virus and Microbiological Special Diagnostics, Statens Serum Institut, Copenhagen, Denmark	https://www.gisaid.org
hCoV-19/Denmark/DCGC-40181/2021	EPI_ISL_971858		Albertsen Lab, Department of Chemistry and Bioscience, Aalborg University, Denmark	Danish Covid-19 Genome Consortium	Department of Virus and Microbiological Special Diagnostics, Statens Serum Institut, Copenhagen, Denmark	https://www.gisaid.org
hCoV-19/Denmark/DCGC-40182/2021	EPI_ISL_971859		Albertsen Lab, Department of Chemistry and Bioscience, Aalborg University, Denmark	Danish Covid-19 Genome Consortium	Department of Virus and Microbiological Special Diagnostics, Statens Serum Institut, Copenhagen, Denmark	https://www.gisaid.org
hCoV-19/Denmark/DCGC-36137/2021	EPI_ISL_927278		Albertsen Lab, Department of Chemistry and Bioscience, Aalborg University, Denmark	Danish Covid-19 Genome Consortium	Department of Virus and Microbiological Special Diagnostics, Statens Serum Institut, Copenhagen, Denmark	https://www.gisaid.org
hCoV-19/Denmark/DCGC-26350/2021	EPI_ISL_818293		Albertsen Lab, Department of Chemistry and Bioscience, Aalborg University, Denmark	Danish Covid-19 Genome Consortium	Department of Virus and Microbiological Special Diagnostics, Statens Serum Institut, Copenhagen, Denmark	https://www.gisaid.org
hCoV-19/Denmark/DCGC-32418/2021	EPI_ISL_869422		Albertsen Lab, Department of Chemistry and Bioscience, Aalborg University, Denmark	Danish Covid-19 Genome Consortium	Department of Virus and Microbiological Special Diagnostics, Statens Serum Institut, Copenhagen, Denmark	https://www.gisaid.org
hCoV-19/Denmark/DCGC-40184/2021	EPI_ISL_971861		Albertsen Lab, Department of Chemistry and Bioscience, Aalborg University, Denmark	Danish Covid-19 Genome Consortium	Department of Virus and Microbiological Special Diagnostics, Statens Serum Institut, Copenhagen, Denmark	https://www.gisaid.org
hCoV-19/Denmark/DCGC-31918/2021	EPI_ISL_856334		Albertsen Lab, Department of Chemistry and Bioscience, Aalborg University, Denmark	Danish Covid-19 Genome Consortium	Department of Virus and Microbiological Special Diagnostics, Statens Serum Institut, Copenhagen, Denmark	https://www.gisaid.org
hCoV-19/Denmark/DCGC-29156/2021	EPI_ISL_843203		Albertsen Lab, Department of Chemistry and Bioscience, Aalborg University, Denmark	Danish Covid-19 Genome Consortium	Department of Virus and Microbiological Special Diagnostics, Statens Serum Institut, Copenhagen, Denmark	https://www.gisaid.org
hCoV-19/Denmark/DCGC-40187/2021	EPI_ISL_971864		Albertsen Lab, Department of Chemistry and Bioscience, Aalborg University, Denmark	Danish Covid-19 Genome Consortium	Department of Virus and Microbiological Special Diagnostics, Statens Serum Institut, Copenhagen, Denmark	https://www.gisaid.org
hCoV-19/Denmark/DCGC-43598/2021	EPI_ISL_1023976		Albertsen Lab, Department of Chemistry and Bioscience, Aalborg University, Denmark	Danish Covid-19 Genome Consortium	Department of Virus and Microbiological Special Diagnostics, Statens Serum Institut, Copenhagen, Denmark	https://www.gisaid.org
hCoV-19/Denmark/DCGC-36151/2021	EPI_ISL_927292		Albertsen Lab, Department of Chemistry and Bioscience, Aalborg University, Denmark	Danish Covid-19 Genome Consortium	Department of Virus and Microbiological Special Diagnostics, Statens Serum Institut, Copenhagen, Denmark	https://www.gisaid.org
hCoV-19/Denmark/DCGC-32722/2021	EPI_ISL_869726		Albertsen Lab, Department of Chemistry and Bioscience, Aalborg University, Denmark	Danish Covid-19 Genome Consortium	Department of Virus and Microbiological Special Diagnostics, Statens Serum Institut, Copenhagen, Denmark	https://www.gisaid.org
hCoV-19/Denmark/DCGC-43601/2021	EPI_ISL_1023979		Albertsen Lab, Department of Chemistry and Bioscience, Aalborg University, Denmark	Danish Covid-19 Genome Consortium	Department of Virus and Microbiological Special Diagnostics, Statens Serum Institut, Copenhagen, Denmark	https://www.gisaid.org
hCoV-19/Denmark/DCGC-36160/2021	EPI_ISL_927301		Albertsen Lab, Department of Chemistry and Bioscience, Aalborg University, Denmark	Danish Covid-19 Genome Consortium	Department of Virus and Microbiological Special Diagnostics, Statens Serum Institut, Copenhagen, Denmark	https://www.gisaid.org
hCoV-19/Denmark/DCGC-43879/2021	EPI_ISL_1024257		Albertsen Lab, Department of Chemistry and Bioscience, Aalborg University, Denmark	Danish Covid-19 Genome Consortium	Department of Virus and Microbiological Special Diagnostics, Statens Serum Institut, Copenhagen, Denmark	https://www.gisaid.org
hCoV-19/Denmark/DCGC-36161/2021	EPI_ISL_927302		Albertsen Lab, Department of Chemistry and Bioscience, Aalborg University, Denmark	Danish Covid-19 Genome Consortium	Department of Virus and Microbiological Special Diagnostics, Statens Serum Institut, Copenhagen, Denmark	https://www.gisaid.org
hCoV-19/Denmark/DCGC-28476/2021	EPI_ISL_844742		Albertsen Lab, Department of Chemistry and Bioscience, Aalborg University, Denmark	Danish Covid-19 Genome Consortium	Department of Virus and Microbiological Special Diagnostics, Statens Serum Institut, Copenhagen, Denmark	https://www.gisaid.org
hCoV-19/Denmark/DCGC-31734/2021	EPI_ISL_856150		Albertsen Lab, Department of Chemistry and Bioscience, Aalborg University, Denmark	Danish Covid-19 Genome Consortium	Department of Virus and Microbiological Special Diagnostics, Statens Serum Institut, Copenhagen, Denmark	https://www.gisaid.org
hCoV-19/Denmark/DCGC-40199/2021	EPI_ISL_971876		Albertsen Lab, Department of Chemistry and Bioscience, Aalborg University, Denmark	Danish Covid-19 Genome Consortium	Department of Virus and Microbiological Special Diagnostics, Statens Serum Institut, Copenhagen, Denmark	https://www.gisaid.org
hCoV-19/Denmark/DCGC-20563/2020	EPI_ISL_758875		Albertsen Lab, Department of Chemistry and Bioscience, Aalborg University, Denmark	Danish Covid-19 Genome Consortium	Department of Virus and Microbiological Special Diagnostics, Statens Serum Institut, Copenhagen, Denmark	https://www.gisaid.org
hCoV-19/Denmark/DCGC-40202/2021	EPI_ISL_971879		Albertsen Lab, Department of Chemistry and Bioscience, Aalborg University, Denmark	Danish Covid-19 Genome Consortium	Department of Virus and Microbiological Special Diagnostics, Statens Serum Institut, Copenhagen, Denmark	https://www.gisaid.org
hCoV-19/Denmark/DCGC-32723/2021	EPI_ISL_869727		Albertsen Lab, Department of Chemistry and Bioscience, Aalborg University, Denmark	Danish Covid-19 Genome Consortium	Department of Virus and Microbiological Special Diagnostics, Statens Serum Institut, Copenhagen, Denmark	https://www.gisaid.org
hCoV-19/Denmark/DCGC-44125/2021	EPI_ISL_1024503		Albertsen Lab, Department of Chemistry and Bioscience, Aalborg University, Denmark	Danish Covid-19 Genome Consortium	Department of Virus and Microbiological Special Diagnostics, Statens Serum Institut, Copenhagen, Denmark	https://www.gisaid.org
hCoV-19/Denmark/DCGC-36176/2021	EPI_ISL_927317		Albertsen Lab, Department of Chemistry and Bioscience, Aalborg University, Denmark	Danish Covid-19 Genome Consortium	Department of Virus and Microbiological Special Diagnostics, Statens Serum Institut, Copenhagen, Denmark	https://www.gisaid.org
hCoV-19/Denmark/DCGC-43369/2021	EPI_ISL_1023694		Albertsen Lab, Department of Chemistry and Bioscience, Aalborg University, Denmark	Danish Covid-19 Genome Consortium	Department of Virus and Microbiological Special Diagnostics, Statens Serum Institut, Copenhagen, Denmark	https://www.gisaid.org
hCoV-19/Denmark/DCGC-36177/2021	EPI_ISL_927318		Albertsen Lab, Department of Chemistry and Bioscience, Aalborg University, Denmark	Danish Covid-19 Genome Consortium	Department of Virus and Microbiological Special Diagnostics, Statens Serum Institut, Copenhagen, Denmark	https://www.gisaid.org
hCoV-19/Denmark/DCGC-20566/2020	EPI_ISL_758876		Albertsen Lab, Department of Chemistry and Bioscience, Aalborg University, Denmark	Danish Covid-19 Genome Consortium	Department of Virus and Microbiological Special Diagnostics, Statens Serum Institut, Copenhagen, Denmark	https://www.gisaid.org
hCoV-19/Denmark/DCGC-40207/2021	EPI_ISL_971884		Albertsen Lab, Department of Chemistry and Bioscience, Aalborg University, Denmark	Danish Covid-19 Genome Consortium	Department of Virus and Microbiological Special Diagnostics, Statens Serum Institut, Copenhagen, Denmark	https://www.gisaid.org
hCoV-19/Denmark/DCGC-40208/2021	EPI_ISL_971885		Albertsen Lab, Department of Chemistry and Bioscience, Aalborg University, Denmark	Danish Covid-19 Genome Consortium	Department of Virus and Microbiological Special Diagnostics, Statens Serum Institut, Copenhagen, Denmark	https://www.gisaid.org
hCoV-19/Denmark/DCGC-40211/2021	EPI_ISL_971888		Albertsen Lab, Department of Chemistry and Bioscience, Aalborg University, Denmark	Danish Covid-19 Genome Consortium	Department of Virus and Microbiological Special Diagnostics, Statens Serum Institut, Copenhagen, Denmark	https://www.gisaid.org
hCoV-19/Denmark/DCGC-33337/2021	EPI_ISL_870347		Albertsen Lab, Department of Chemistry and Bioscience, Aalborg University, Denmark	Danish Covid-19 Genome Consortium	Department of Virus and Microbiological Special Diagnostics, Statens Serum Institut, Copenhagen, Denmark	https://www.gisaid.org
hCoV-19/Denmark/DCGC-36188/2021	EPI_ISL_927329		Albertsen Lab, Department of Chemistry and Bioscience, Aalborg University, Denmark	Danish Covid-19 Genome Consortium	Department of Virus and Microbiological Special Diagnostics, Statens Serum Institut, Copenhagen, Denmark	https://www.gisaid.org
hCoV-19/Denmark/DCGC-43603/2021	EPI_ISL_1023981		Albertsen Lab, Department of Chemistry and Bioscience, Aalborg University, Denmark	Danish Covid-19 Genome Consortium	Department of Virus and Microbiological Special Diagnostics, Statens Serum Institut, Copenhagen, Denmark	https://www.gisaid.org
hCoV-19/Denmark/DCGC-36194/2021	EPI_ISL_927335		Albertsen Lab, Department of Chemistry and Bioscience, Aalborg University, Denmark	Danish Covid-19 Genome Consortium	Department of Virus and Microbiological Special Diagnostics, Statens Serum Institut, Copenhagen, Denmark	https://www.gisaid.org
hCoV-19/Denmark/DCGC-24347/2020	EPI_ISL_795189		Albertsen Lab, Department of Chemistry and Bioscience, Aalborg University, Denmark	Danish Covid-19 Genome Consortium	Department of Virus and Microbiological Special Diagnostics, Statens Serum Institut, Copenhagen, Denmark	https://www.gisaid.org
hCoV-19/Denmark/DCGC-43882/2021	EPI_ISL_1024260		Albertsen Lab, Department of Chemistry and Bioscience, Aalborg University, Denmark	Danish Covid-19 Genome Consortium	Department of Virus and Microbiological Special Diagnostics, Statens Serum Institut, Copenhagen, Denmark	https://www.gisaid.org
hCoV-19/Denmark/DCGC-40217/2021	EPI_ISL_971894		Albertsen Lab, Department of Chemistry and Bioscience, Aalborg University, Denmark	Danish Covid-19 Genome Consortium	Department of Virus and Microbiological Special Diagnostics, Statens Serum Institut, Copenhagen, Denmark	https://www.gisaid.org
hCoV-19/Denmark/DCGC-44127/2021	EPI_ISL_1024505		Albertsen Lab, Department of Chemistry and Bioscience, Aalborg University, Denmark	Danish Covid-19 Genome Consortium	Department of Virus and Microbiological Special Diagnostics, Statens Serum Institut, Copenhagen, Denmark	https://www.gisaid.org
hCoV-19/Denmark/DCGC-40222/2021	EPI_ISL_971899		Albertsen Lab, Department of Chemistry and Bioscience, Aalborg University, Denmark	Danish Covid-19 Genome Consortium	Department of Virus and Microbiological Special Diagnostics, Statens Serum Institut, Copenhagen, Denmark	https://www.gisaid.org
hCoV-19/Denmark/DCGC-40226/2021	EPI_ISL_971903		Albertsen Lab, Department of Chemistry and Bioscience, Aalborg University, Denmark	Danish Covid-19 Genome Consortium	Department of Virus and Microbiological Special Diagnostics, Statens Serum Institut, Copenhagen, Denmark	https://www.gisaid.org
hCoV-19/Denmark/DCGC-29438/2021	EPI_ISL_843485		Albertsen Lab, Department of Chemistry and Bioscience, Aalborg University, Denmark	Danish Covid-19 Genome Consortium	Department of Virus and Microbiological Special Diagnostics, Statens Serum Institut, Copenhagen, Denmark	https://www.gisaid.org
hCoV-19/Denmark/DCGC-33039/2021	EPI_ISL_870043		Albertsen Lab, Department of Chemistry and Bioscience, Aalborg University, Denmark	Danish Covid-19 Genome Consortium	Department of Virus and Microbiological Special Diagnostics, Statens Serum Institut, Copenhagen, Denmark	https://www.gisaid.org
hCoV-19/Denmark/DCGC-40230/2021	EPI_ISL_971907		Albertsen Lab, Department of Chemistry and Bioscience, Aalborg University, Denmark	Danish Covid-19 Genome Consortium	Department of Virus and Microbiological Special Diagnostics, Statens Serum Institut, Copenhagen, Denmark	https://www.gisaid.org
hCoV-19/Denmark/DCGC-40232/2021	EPI_ISL_971909		Albertsen Lab, Department of Chemistry and Bioscience, Aalborg University, Denmark	Danish Covid-19 Genome Consortium	Department of Virus and Microbiological Special Diagnostics, Statens Serum Institut, Copenhagen, Denmark	https://www.gisaid.org
hCoV-19/Denmark/DCGC-40233/2021	EPI_ISL_971910		Albertsen Lab, Department of Chemistry and Bioscience, Aalborg University, Denmark	Danish Covid-19 Genome Consortium	Department of Virus and Microbiological Special Diagnostics, Statens Serum Institut, Copenhagen, Denmark	https://www.gisaid.org
hCoV-19/Denmark/DCGC-30929/2021	EPI_ISL_847217		Albertsen Lab, Department of Chemistry and Bioscience, Aalborg University, Denmark	Danish Covid-19 Genome Consortium	Department of Virus and Microbiological Special Diagnostics, Statens Serum Institut, Copenhagen, Denmark	https://www.gisaid.org
hCoV-19/Denmark/DCGC-36222/2021	EPI_ISL_927363		Albertsen Lab, Department of Chemistry and Bioscience, Aalborg University, Denmark	Danish Covid-19 Genome Consortium	Department of Virus and Microbiological Special Diagnostics, Statens Serum Institut, Copenhagen, Denmark	https://www.gisaid.org
hCoV-19/Denmark/DCGC-44689/2021	EPI_ISL_1025067		Albertsen Lab, Department of Chemistry and Bioscience, Aalborg University, Denmark	Danish Covid-19 Genome Consortium	Department of Virus and Microbiological Special Diagnostics, Statens Serum Institut, Copenhagen, Denmark	https://www.gisaid.org
hCoV-19/Denmark/DCGC-40235/2021	EPI_ISL_971912		Albertsen Lab, Department of Chemistry and Bioscience, Aalborg University, Denmark	Danish Covid-19 Genome Consortium	Department of Virus and Microbiological Special Diagnostics, Statens Serum Institut, Copenhagen, Denmark	https://www.gisaid.org
hCoV-19/Denmark/DCGC-46361/2021	EPI_ISL_1065871		Albertsen Lab, Department of Chemistry and Bioscience, Aalborg University, Denmark	Danish Covid-19 Genome Consortium	Department of Virus and Microbiological Special Diagnostics, Statens Serum Institut, Copenhagen, Denmark	https://www.gisaid.org
hCoV-19/Denmark/DCGC-36231/2021	EPI_ISL_927372		Albertsen Lab, Department of Chemistry and Bioscience, Aalborg University, Denmark	Danish Covid-19 Genome Consortium	Department of Virus and Microbiological Special Diagnostics, Statens Serum Institut, Copenhagen, Denmark	https://www.gisaid.org
hCoV-19/Denmark/DCGC-36232/2021	EPI_ISL_927373		Albertsen Lab, Department of Chemistry and Bioscience, Aalborg University, Denmark	Danish Covid-19 Genome Consortium	Department of Virus and Microbiological Special Diagnostics, Statens Serum Institut, Copenhagen, Denmark	https://www.gisaid.org
hCoV-19/Denmark/DCGC-36238/2021	EPI_ISL_927379		Albertsen Lab, Department of Chemistry and Bioscience, Aalborg University, Denmark	Danish Covid-19 Genome Consortium	Department of Virus and Microbiological Special Diagnostics, Statens Serum Institut, Copenhagen, Denmark	https://www.gisaid.org
hCoV-19/Denmark/DCGC-36239/2021	EPI_ISL_927380		Albertsen Lab, Department of Chemistry and Bioscience, Aalborg University, Denmark	Danish Covid-19 Genome Consortium	Department of Virus and Microbiological Special Diagnostics, Statens Serum Institut, Copenhagen, Denmark	https://www.gisaid.org
hCoV-19/Denmark/DCGC-40251/2021	EPI_ISL_971928		Albertsen Lab, Department of Chemistry and Bioscience, Aalborg University, Denmark	Danish Covid-19 Genome Consortium	Department of Virus and Microbiological Special Diagnostics, Statens Serum Institut, Copenhagen, Denmark	https://www.gisaid.org
hCoV-19/Denmark/DCGC-43888/2021	EPI_ISL_1024266		Albertsen Lab, Department of Chemistry and Bioscience, Aalborg University, Denmark	Danish Covid-19 Genome Consortium	Department of Virus and Microbiological Special Diagnostics, Statens Serum Institut, Copenhagen, Denmark	https://www.gisaid.org
hCoV-19/Denmark/DCGC-40254/2021	EPI_ISL_971931		Albertsen Lab, Department of Chemistry and Bioscience, Aalborg University, Denmark	Danish Covid-19 Genome Consortium	Department of Virus and Microbiological Special Diagnostics, Statens Serum Institut, Copenhagen, Denmark	https://www.gisaid.org
hCoV-19/Denmark/DCGC-27813/2020	EPI_ISL_815500		Albertsen Lab, Department of Chemistry and Bioscience, Aalborg University, Denmark	Danish Covid-19 Genome Consortium	Department of Virus and Microbiological Special Diagnostics, Statens Serum Institut, Copenhagen, Denmark	https://www.gisaid.org
hCoV-19/Denmark/DCGC-30622/2021	EPI_ISL_847183		Albertsen Lab, Department of Chemistry and Bioscience, Aalborg University, Denmark	Danish Covid-19 Genome Consortium	Department of Virus and Microbiological Special Diagnostics, Statens Serum Institut, Copenhagen, Denmark	https://www.gisaid.org
hCoV-19/Denmark/DCGC-43373/2021	EPI_ISL_1023702		Albertsen Lab, Department of Chemistry and Bioscience, Aalborg University, Denmark	Danish Covid-19 Genome Consortium	Department of Virus and Microbiological Special Diagnostics, Statens Serum Institut, Copenhagen, Denmark	https://www.gisaid.org
hCoV-19/Denmark/DCGC-28232/2021	EPI_ISL_844717		Albertsen Lab, Department of Chemistry and Bioscience, Aalborg University, Denmark	Danish Covid-19 Genome Consortium	Department of Virus and Microbiological Special Diagnostics, Statens Serum Institut, Copenhagen, Denmark	https://www.gisaid.org
hCoV-19/Denmark/DCGC-28233/2021	EPI_ISL_844734		Albertsen Lab, Department of Chemistry and Bioscience, Aalborg University, Denmark	Danish Covid-19 Genome Consortium	Department of Virus and Microbiological Special Diagnostics, Statens Serum Institut, Copenhagen, Denmark	https://www.gisaid.org
hCoV-19/Denmark/DCGC-40258/2021	EPI_ISL_971935		Albertsen Lab, Department of Chemistry and Bioscience, Aalborg University, Denmark	Danish Covid-19 Genome Consortium	Department of Virus and Microbiological Special Diagnostics, Statens Serum Institut, Copenhagen, Denmark	https://www.gisaid.org
hCoV-19/Denmark/DCGC-21215/2020	EPI_ISL_758891		Albertsen Lab, Department of Chemistry and Bioscience, Aalborg University, Denmark	Danish Covid-19 Genome Consortium	Department of Virus and Microbiological Special Diagnostics, Statens Serum Institut, Copenhagen, Denmark	https://www.gisaid.org
hCoV-19/Denmark/DCGC-36259/2021	EPI_ISL_927400		Albertsen Lab, Department of Chemistry and Bioscience, Aalborg University, Denmark	Danish Covid-19 Genome Consortium	Department of Virus and Microbiological Special Diagnostics, Statens Serum Institut, Copenhagen, Denmark	https://www.gisaid.org
hCoV-19/Denmark/DCGC-36262/2021	EPI_ISL_927403		Albertsen Lab, Department of Chemistry and Bioscience, Aalborg University, Denmark	Danish Covid-19 Genome Consortium	Department of Virus and Microbiological Special Diagnostics, Statens Serum Institut, Copenhagen, Denmark	https://www.gisaid.org
hCoV-19/Denmark/DCGC-40264/2021	EPI_ISL_971941		Albertsen Lab, Department of Chemistry and Bioscience, Aalborg University, Denmark	Danish Covid-19 Genome Consortium	Department of Virus and Microbiological Special Diagnostics, Statens Serum Institut, Copenhagen, Denmark	https://www.gisaid.org
hCoV-19/Denmark/DCGC-40269/2021	EPI_ISL_971946		Albertsen Lab, Department of Chemistry and Bioscience, Aalborg University, Denmark	Danish Covid-19 Genome Consortium	Department of Virus and Microbiological Special Diagnostics, Statens Serum Institut, Copenhagen, Denmark	https://www.gisaid.org
hCoV-19/Denmark/DCGC-40273/2021	EPI_ISL_971950		Albertsen Lab, Department of Chemistry and Bioscience, Aalborg University, Denmark	Danish Covid-19 Genome Consortium	Department of Virus and Microbiological Special Diagnostics, Statens Serum Institut, Copenhagen, Denmark	https://www.gisaid.org
hCoV-19/Denmark/DCGC-40275/2021	EPI_ISL_971952		Albertsen Lab, Department of Chemistry and Bioscience, Aalborg University, Denmark	Danish Covid-19 Genome Consortium	Department of Virus and Microbiological Special Diagnostics, Statens Serum Institut, Copenhagen, Denmark	https://www.gisaid.org
hCoV-19/Denmark/DCGC-17567/2020	EPI_ISL_750295		Albertsen Lab, Department of Chemistry and Bioscience, Aalborg University, Denmark	Danish Covid-19 Genome Consortium	Department of Virus and Microbiological Special Diagnostics, Statens Serum Institut, Copenhagen, Denmark	https://www.gisaid.org
hCoV-19/Denmark/DCGC-36296/2021	EPI_ISL_927437		Albertsen Lab, Department of Chemistry and Bioscience, Aalborg University, Denmark	Danish Covid-19 Genome Consortium	Department of Virus and Microbiological Special Diagnostics, Statens Serum Institut, Copenhagen, Denmark	https://www.gisaid.org
hCoV-19/Denmark/DCGC-43892/2021	EPI_ISL_1024270		Albertsen Lab, Department of Chemistry and Bioscience, Aalborg University, Denmark	Danish Covid-19 Genome Consortium	Department of Virus and Microbiological Special Diagnostics, Statens Serum Institut, Copenhagen, Denmark	https://www.gisaid.org
hCoV-19/Denmark/DCGC-36299/2020	EPI_ISL_927440		Albertsen Lab, Department of Chemistry and Bioscience, Aalborg University, Denmark	Danish Covid-19 Genome Consortium	Department of Virus and Microbiological Special Diagnostics, Statens Serum Institut, Copenhagen, Denmark	https://www.gisaid.org
hCoV-19/Denmark/DCGC-40280/2021	EPI_ISL_971957		Albertsen Lab, Department of Chemistry and Bioscience, Aalborg University, Denmark	Danish Covid-19 Genome Consortium	Department of Virus and Microbiological Special Diagnostics, Statens Serum Institut, Copenhagen, Denmark	https://www.gisaid.org
hCoV-19/Denmark/DCGC-43374/2021	EPI_ISL_1023705		Albertsen Lab, Department of Chemistry and Bioscience, Aalborg University, Denmark	Danish Covid-19 Genome Consortium	Department of Virus and Microbiological Special Diagnostics, Statens Serum Institut, Copenhagen, Denmark	https://www.gisaid.org
hCoV-19/Denmark/DCGC-36303/2020	EPI_ISL_927444		Albertsen Lab, Department of Chemistry and Bioscience, Aalborg University, Denmark	Danish Covid-19 Genome Consortium	Department of Virus and Microbiological Special Diagnostics, Statens Serum Institut, Copenhagen, Denmark	https://www.gisaid.org
hCoV-19/Denmark/DCGC-43610/2021	EPI_ISL_1023988		Albertsen Lab, Department of Chemistry and Bioscience, Aalborg University, Denmark	Danish Covid-19 Genome Consortium	Department of Virus and Microbiological Special Diagnostics, Statens Serum Institut, Copenhagen, Denmark	https://www.gisaid.org
hCoV-19/Denmark/DCGC-40286/2021	EPI_ISL_971963		Albertsen Lab, Department of Chemistry and Bioscience, Aalborg University, Denmark	Danish Covid-19 Genome Consortium	Department of Virus and Microbiological Special Diagnostics, Statens Serum Institut, Copenhagen, Denmark	https://www.gisaid.org
hCoV-19/Denmark/DCGC-40289/2021	EPI_ISL_971966		Albertsen Lab, Department of Chemistry and Bioscience, Aalborg University, Denmark	Danish Covid-19 Genome Consortium	Department of Virus and Microbiological Special Diagnostics, Statens Serum Institut, Copenhagen, Denmark	https://www.gisaid.org
hCoV-19/Denmark/DCGC-40292/2021	EPI_ISL_971969		Albertsen Lab, Department of Chemistry and Bioscience, Aalborg University, Denmark	Danish Covid-19 Genome Consortium	Department of Virus and Microbiological Special Diagnostics, Statens Serum Institut, Copenhagen, Denmark	https://www.gisaid.org
hCoV-19/Denmark/DCGC-44133/2021	EPI_ISL_1024511		Albertsen Lab, Department of Chemistry and Bioscience, Aalborg University, Denmark	Danish Covid-19 Genome Consortium	Department of Virus and Microbiological Special Diagnostics, Statens Serum Institut, Copenhagen, Denmark	https://www.gisaid.org
hCoV-19/Denmark/DCGC-43895/2021	EPI_ISL_1024273		Albertsen Lab, Department of Chemistry and Bioscience, Aalborg University, Denmark	Danish Covid-19 Genome Consortium	Department of Virus and Microbiological Special Diagnostics, Statens Serum Institut, Copenhagen, Denmark	https://www.gisaid.org
hCoV-19/Denmark/DCGC-62974/2021	EPI_ISL_1871545		Albertsen Lab, Department of Chemistry and Bioscience, Aalborg University, Denmark	Danish Covid-19 Genome Consortium	Department of Virus and Microbiological Special Diagnostics, Statens Serum Institut, Copenhagen, Denmark	https://www.gisaid.org
hCoV-19/Denmark/DCGC-40295/2021	EPI_ISL_971972		Albertsen Lab, Department of Chemistry and Bioscience, Aalborg University, Denmark	Danish Covid-19 Genome Consortium	Department of Virus and Microbiological Special Diagnostics, Statens Serum Institut, Copenhagen, Denmark	https://www.gisaid.org
hCoV-19/Denmark/DCGC-36313/2021	EPI_ISL_927454		Albertsen Lab, Department of Chemistry and Bioscience, Aalborg University, Denmark	Danish Covid-19 Genome Consortium	Department of Virus and Microbiological Special Diagnostics, Statens Serum Institut, Copenhagen, Denmark	https://www.gisaid.org
hCoV-19/Denmark/DCGC-44134/2021	EPI_ISL_1024512		Albertsen Lab, Department of Chemistry and Bioscience, Aalborg University, Denmark	Danish Covid-19 Genome Consortium	Department of Virus and Microbiological Special Diagnostics, Statens Serum Institut, Copenhagen, Denmark	https://www.gisaid.org
hCoV-19/Denmark/DCGC-40297/2021	EPI_ISL_971974		Albertsen Lab, Department of Chemistry and Bioscience, Aalborg University, Denmark	Danish Covid-19 Genome Consortium	Department of Virus and Microbiological Special Diagnostics, Statens Serum Institut, Copenhagen, Denmark	https://www.gisaid.org
hCoV-19/Denmark/DCGC-40303/2021	EPI_ISL_971980		Albertsen Lab, Department of Chemistry and Bioscience, Aalborg University, Denmark	Danish Covid-19 Genome Consortium	Department of Virus and Microbiological Special Diagnostics, Statens Serum Institut, Copenhagen, Denmark	https://www.gisaid.org
hCoV-19/Denmark/DCGC-63061/2021	EPI_ISL_1871632		Albertsen Lab, Department of Chemistry and Bioscience, Aalborg University, Denmark	Danish Covid-19 Genome Consortium	Department of Virus and Microbiological Special Diagnostics, Statens Serum Institut, Copenhagen, Denmark	https://www.gisaid.org
hCoV-19/Denmark/DCGC-36324/2021	EPI_ISL_927465		Albertsen Lab, Department of Chemistry and Bioscience, Aalborg University, Denmark	Danish Covid-19 Genome Consortium	Department of Virus and Microbiological Special Diagnostics, Statens Serum Institut, Copenhagen, Denmark	https://www.gisaid.org
hCoV-19/Denmark/DCGC-36326/2021	EPI_ISL_927467		Albertsen Lab, Department of Chemistry and Bioscience, Aalborg University, Denmark	Danish Covid-19 Genome Consortium	Department of Virus and Microbiological Special Diagnostics, Statens Serum Institut, Copenhagen, Denmark	https://www.gisaid.org
hCoV-19/Denmark/DCGC-36327/2021	EPI_ISL_927468		Albertsen Lab, Department of Chemistry and Bioscience, Aalborg University, Denmark	Danish Covid-19 Genome Consortium	Department of Virus and Microbiological Special Diagnostics, Statens Serum Institut, Copenhagen, Denmark	https://www.gisaid.org
hCoV-19/Denmark/DCGC-17344/2020	EPI_ISL_750291		Albertsen Lab, Department of Chemistry and Bioscience, Aalborg University, Denmark	Danish Covid-19 Genome Consortium	Department of Virus and Microbiological Special Diagnostics, Statens Serum Institut, Copenhagen, Denmark	https://www.gisaid.org
hCoV-19/Denmark/DCGC-36330/2021	EPI_ISL_927471		Albertsen Lab, Department of Chemistry and Bioscience, Aalborg University, Denmark	Danish Covid-19 Genome Consortium	Department of Virus and Microbiological Special Diagnostics, Statens Serum Institut, Copenhagen, Denmark	https://www.gisaid.org
hCoV-19/Denmark/DCGC-33355/2021	EPI_ISL_870365		Albertsen Lab, Department of Chemistry and Bioscience, Aalborg University, Denmark	Danish Covid-19 Genome Consortium	Department of Virus and Microbiological Special Diagnostics, Statens Serum Institut, Copenhagen, Denmark	https://www.gisaid.org
hCoV-19/Denmark/DCGC-43612/2021	EPI_ISL_1023990		Albertsen Lab, Department of Chemistry and Bioscience, Aalborg University, Denmark	Danish Covid-19 Genome Consortium	Department of Virus and Microbiological Special Diagnostics, Statens Serum Institut, Copenhagen, Denmark	https://www.gisaid.org
hCoV-19/Denmark/DCGC-43613/2021	EPI_ISL_1023991		Albertsen Lab, Department of Chemistry and Bioscience, Aalborg University, Denmark	Danish Covid-19 Genome Consortium	Department of Virus and Microbiological Special Diagnostics, Statens Serum Institut, Copenhagen, Denmark	https://www.gisaid.org
hCoV-19/Denmark/DCGC-31283/2021	EPI_ISL_855663		Albertsen Lab, Department of Chemistry and Bioscience, Aalborg University, Denmark	Danish Covid-19 Genome Consortium	Department of Virus and Microbiological Special Diagnostics, Statens Serum Institut, Copenhagen, Denmark	https://www.gisaid.org
hCoV-19/Denmark/DCGC-36343/2021	EPI_ISL_927484		Albertsen Lab, Department of Chemistry and Bioscience, Aalborg University, Denmark	Danish Covid-19 Genome Consortium	Department of Virus and Microbiological Special Diagnostics, Statens Serum Institut, Copenhagen, Denmark	https://www.gisaid.org
hCoV-19/Denmark/DCGC-25789/2021	EPI_ISL_818283		Albertsen Lab, Department of Chemistry and Bioscience, Aalborg University, Denmark	Danish Covid-19 Genome Consortium	Department of Virus and Microbiological Special Diagnostics, Statens Serum Institut, Copenhagen, Denmark	https://www.gisaid.org
hCoV-19/Denmark/DCGC-36354/2021	EPI_ISL_927495		Albertsen Lab, Department of Chemistry and Bioscience, Aalborg University, Denmark	Danish Covid-19 Genome Consortium	Department of Virus and Microbiological Special Diagnostics, Statens Serum Institut, Copenhagen, Denmark	https://www.gisaid.org
hCoV-19/Denmark/DCGC-40326/2021	EPI_ISL_972003		Albertsen Lab, Department of Chemistry and Bioscience, Aalborg University, Denmark	Danish Covid-19 Genome Consortium	Department of Virus and Microbiological Special Diagnostics, Statens Serum Institut, Copenhagen, Denmark	https://www.gisaid.org
hCoV-19/Denmark/DCGC-43614/2021	EPI_ISL_1023992		Albertsen Lab, Department of Chemistry and Bioscience, Aalborg University, Denmark	Danish Covid-19 Genome Consortium	Department of Virus and Microbiological Special Diagnostics, Statens Serum Institut, Copenhagen, Denmark	https://www.gisaid.org
hCoV-19/Denmark/DCGC-36365/2021	EPI_ISL_927506		Albertsen Lab, Department of Chemistry and Bioscience, Aalborg University, Denmark	Danish Covid-19 Genome Consortium	Department of Virus and Microbiological Special Diagnostics, Statens Serum Institut, Copenhagen, Denmark	https://www.gisaid.org
hCoV-19/Denmark/DCGC-29179/2021	EPI_ISL_843226		Albertsen Lab, Department of Chemistry and Bioscience, Aalborg University, Denmark	Danish Covid-19 Genome Consortium	Department of Virus and Microbiological Special Diagnostics, Statens Serum Institut, Copenhagen, Denmark	https://www.gisaid.org
hCoV-19/Denmark/DCGC-21677/2020	EPI_ISL_757882		Albertsen Lab, Department of Chemistry and Bioscience, Aalborg University, Denmark	Danish Covid-19 Genome Consortium	Department of Virus and Microbiological Special Diagnostics, Statens Serum Institut, Copenhagen, Denmark	https://www.gisaid.org
hCoV-19/Denmark/DCGC-44606/2021	EPI_ISL_1024984		Albertsen Lab, Department of Chemistry and Bioscience, Aalborg University, Denmark	Danish Covid-19 Genome Consortium	Department of Virus and Microbiological Special Diagnostics, Statens Serum Institut, Copenhagen, Denmark	https://www.gisaid.org
hCoV-19/Denmark/DCGC-22191/2020	EPI_ISL_757893		Albertsen Lab, Department of Chemistry and Bioscience, Aalborg University, Denmark	Danish Covid-19 Genome Consortium	Department of Virus and Microbiological Special Diagnostics, Statens Serum Institut, Copenhagen, Denmark	https://www.gisaid.org
hCoV-19/Denmark/DCGC-43615/2021	EPI_ISL_1023993		Albertsen Lab, Department of Chemistry and Bioscience, Aalborg University, Denmark	Danish Covid-19 Genome Consortium	Department of Virus and Microbiological Special Diagnostics, Statens Serum Institut, Copenhagen, Denmark	https://www.gisaid.org
hCoV-19/Denmark/DCGC-40331/2021	EPI_ISL_972008		Albertsen Lab, Department of Chemistry and Bioscience, Aalborg University, Denmark	Danish Covid-19 Genome Consortium	Department of Virus and Microbiological Special Diagnostics, Statens Serum Institut, Copenhagen, Denmark	https://www.gisaid.org
hCoV-19/Denmark/DCGC-18425/2020	EPI_ISL_749290		Albertsen Lab, Department of Chemistry and Bioscience, Aalborg University, Denmark	Danish Covid-19 Genome Consortium	Department of Virus and Microbiological Special Diagnostics, Statens Serum Institut, Copenhagen, Denmark	https://www.gisaid.org
hCoV-19/Denmark/DCGC-44136/2021	EPI_ISL_1024514		Albertsen Lab, Department of Chemistry and Bioscience, Aalborg University, Denmark	Danish Covid-19 Genome Consortium	Department of Virus and Microbiological Special Diagnostics, Statens Serum Institut, Copenhagen, Denmark	https://www.gisaid.org
hCoV-19/Denmark/DCGC-36373/2021	EPI_ISL_927514		Albertsen Lab, Department of Chemistry and Bioscience, Aalborg University, Denmark	Danish Covid-19 Genome Consortium	Department of Virus and Microbiological Special Diagnostics, Statens Serum Institut, Copenhagen, Denmark	https://www.gisaid.org
hCoV-19/Denmark/DCGC-31080/2021	EPI_ISL_847199		Albertsen Lab, Department of Chemistry and Bioscience, Aalborg University, Denmark	Danish Covid-19 Genome Consortium	Department of Virus and Microbiological Special Diagnostics, Statens Serum Institut, Copenhagen, Denmark	https://www.gisaid.org
hCoV-19/Denmark/DCGC-36379/2021	EPI_ISL_927520		Albertsen Lab, Department of Chemistry and Bioscience, Aalborg University, Denmark	Danish Covid-19 Genome Consortium	Department of Virus and Microbiological Special Diagnostics, Statens Serum Institut, Copenhagen, Denmark	https://www.gisaid.org
hCoV-19/Denmark/DCGC-40334/2021	EPI_ISL_972011		Albertsen Lab, Department of Chemistry and Bioscience, Aalborg University, Denmark	Danish Covid-19 Genome Consortium	Department of Virus and Microbiological Special Diagnostics, Statens Serum Institut, Copenhagen, Denmark	https://www.gisaid.org
hCoV-19/Denmark/DCGC-40341/2021	EPI_ISL_972018		Albertsen Lab, Department of Chemistry and Bioscience, Aalborg University, Denmark	Danish Covid-19 Genome Consortium	Department of Virus and Microbiological Special Diagnostics, Statens Serum Institut, Copenhagen, Denmark	https://www.gisaid.org
hCoV-19/Denmark/DCGC-31839/2021	EPI_ISL_856255		Albertsen Lab, Department of Chemistry and Bioscience, Aalborg University, Denmark	Danish Covid-19 Genome Consortium	Department of Virus and Microbiological Special Diagnostics, Statens Serum Institut, Copenhagen, Denmark	https://www.gisaid.org
hCoV-19/Denmark/DCGC-43899/2021	EPI_ISL_1024277		Albertsen Lab, Department of Chemistry and Bioscience, Aalborg University, Denmark	Danish Covid-19 Genome Consortium	Department of Virus and Microbiological Special Diagnostics, Statens Serum Institut, Copenhagen, Denmark	https://www.gisaid.org
hCoV-19/Denmark/DCGC-40344/2021	EPI_ISL_972021		Albertsen Lab, Department of Chemistry and Bioscience, Aalborg University, Denmark	Danish Covid-19 Genome Consortium	Department of Virus and Microbiological Special Diagnostics, Statens Serum Institut, Copenhagen, Denmark	https://www.gisaid.org
hCoV-19/Denmark/DCGC-36407/2021	EPI_ISL_927548		Albertsen Lab, Department of Chemistry and Bioscience, Aalborg University, Denmark	Danish Covid-19 Genome Consortium	Department of Virus and Microbiological Special Diagnostics, Statens Serum Institut, Copenhagen, Denmark	https://www.gisaid.org
hCoV-19/Denmark/DCGC-33739/2021	EPI_ISL_870749		Albertsen Lab, Department of Chemistry and Bioscience, Aalborg University, Denmark	Danish Covid-19 Genome Consortium	Department of Virus and Microbiological Special Diagnostics, Statens Serum Institut, Copenhagen, Denmark	https://www.gisaid.org
hCoV-19/Denmark/DCGC-36411/2021	EPI_ISL_927552		Albertsen Lab, Department of Chemistry and Bioscience, Aalborg University, Denmark	Danish Covid-19 Genome Consortium	Department of Virus and Microbiological Special Diagnostics, Statens Serum Institut, Copenhagen, Denmark	https://www.gisaid.org
hCoV-19/Denmark/DCGC-40349/2021	EPI_ISL_972026		Albertsen Lab, Department of Chemistry and Bioscience, Aalborg University, Denmark	Danish Covid-19 Genome Consortium	Department of Virus and Microbiological Special Diagnostics, Statens Serum Institut, Copenhagen, Denmark	https://www.gisaid.org
hCoV-19/Denmark/DCGC-63825/2020	EPI_ISL_1872396		Albertsen Lab, Department of Chemistry and Bioscience, Aalborg University, Denmark	Danish Covid-19 Genome Consortium	Department of Virus and Microbiological Special Diagnostics, Statens Serum Institut, Copenhagen, Denmark	https://www.gisaid.org
hCoV-19/Denmark/DCGC-43384/2021	EPI_ISL_1023726		Albertsen Lab, Department of Chemistry and Bioscience, Aalborg University, Denmark	Danish Covid-19 Genome Consortium	Department of Virus and Microbiological Special Diagnostics, Statens Serum Institut, Copenhagen, Denmark	https://www.gisaid.org
hCoV-19/Denmark/DCGC-21233/2020	EPI_ISL_758888		Albertsen Lab, Department of Chemistry and Bioscience, Aalborg University, Denmark	Danish Covid-19 Genome Consortium	Department of Virus and Microbiological Special Diagnostics, Statens Serum Institut, Copenhagen, Denmark	https://www.gisaid.org
hCoV-19/Denmark/DCGC-40361/2021	EPI_ISL_972038		Albertsen Lab, Department of Chemistry and Bioscience, Aalborg University, Denmark	Danish Covid-19 Genome Consortium	Department of Virus and Microbiological Special Diagnostics, Statens Serum Institut, Copenhagen, Denmark	https://www.gisaid.org
hCoV-19/Denmark/DCGC-43385/2021	EPI_ISL_1023728		Albertsen Lab, Department of Chemistry and Bioscience, Aalborg University, Denmark	Danish Covid-19 Genome Consortium	Department of Virus and Microbiological Special Diagnostics, Statens Serum Institut, Copenhagen, Denmark	https://www.gisaid.org
hCoV-19/Denmark/DCGC-36443/2021	EPI_ISL_927584		Albertsen Lab, Department of Chemistry and Bioscience, Aalborg University, Denmark	Danish Covid-19 Genome Consortium	Department of Virus and Microbiological Special Diagnostics, Statens Serum Institut, Copenhagen, Denmark	https://www.gisaid.org
hCoV-19/Denmark/DCGC-43386/2021	EPI_ISL_1023730		Albertsen Lab, Department of Chemistry and Bioscience, Aalborg University, Denmark	Danish Covid-19 Genome Consortium	Department of Virus and Microbiological Special Diagnostics, Statens Serum Institut, Copenhagen, Denmark	https://www.gisaid.org
hCoV-19/Denmark/DCGC-40369/2021	EPI_ISL_972046		Albertsen Lab, Department of Chemistry and Bioscience, Aalborg University, Denmark	Danish Covid-19 Genome Consortium	Department of Virus and Microbiological Special Diagnostics, Statens Serum Institut, Copenhagen, Denmark	https://www.gisaid.org
hCoV-19/Denmark/DCGC-40370/2021	EPI_ISL_972047		Albertsen Lab, Department of Chemistry and Bioscience, Aalborg University, Denmark	Danish Covid-19 Genome Consortium	Department of Virus and Microbiological Special Diagnostics, Statens Serum Institut, Copenhagen, Denmark	https://www.gisaid.org
hCoV-19/Denmark/DCGC-40371/2021	EPI_ISL_972048		Albertsen Lab, Department of Chemistry and Bioscience, Aalborg University, Denmark	Danish Covid-19 Genome Consortium	Department of Virus and Microbiological Special Diagnostics, Statens Serum Institut, Copenhagen, Denmark	https://www.gisaid.org
hCoV-19/Denmark/DCGC-36451/2021	EPI_ISL_927592		Albertsen Lab, Department of Chemistry and Bioscience, Aalborg University, Denmark	Danish Covid-19 Genome Consortium	Department of Virus and Microbiological Special Diagnostics, Statens Serum Institut, Copenhagen, Denmark	https://www.gisaid.org
hCoV-19/Denmark/DCGC-24766/2020	EPI_ISL_795195		Albertsen Lab, Department of Chemistry and Bioscience, Aalborg University, Denmark	Danish Covid-19 Genome Consortium	Department of Virus and Microbiological Special Diagnostics, Statens Serum Institut, Copenhagen, Denmark	https://www.gisaid.org
hCoV-19/Denmark/DCGC-43387/2021	EPI_ISL_1023731		Albertsen Lab, Department of Chemistry and Bioscience, Aalborg University, Denmark	Danish Covid-19 Genome Consortium	Department of Virus and Microbiological Special Diagnostics, Statens Serum Institut, Copenhagen, Denmark	https://www.gisaid.org
hCoV-19/Denmark/DCGC-43388/2021	EPI_ISL_1023732		Albertsen Lab, Department of Chemistry and Bioscience, Aalborg University, Denmark	Danish Covid-19 Genome Consortium	Department of Virus and Microbiological Special Diagnostics, Statens Serum Institut, Copenhagen, Denmark	https://www.gisaid.org
hCoV-19/Denmark/DCGC-33749/2021	EPI_ISL_870759		Albertsen Lab, Department of Chemistry and Bioscience, Aalborg University, Denmark	Danish Covid-19 Genome Consortium	Department of Virus and Microbiological Special Diagnostics, Statens Serum Institut, Copenhagen, Denmark	https://www.gisaid.org
hCoV-19/Denmark/DCGC-20604/2020	EPI_ISL_758877		Albertsen Lab, Department of Chemistry and Bioscience, Aalborg University, Denmark	Danish Covid-19 Genome Consortium	Department of Virus and Microbiological Special Diagnostics, Statens Serum Institut, Copenhagen, Denmark	https://www.gisaid.org
hCoV-19/Denmark/DCGC-25806/2021	EPI_ISL_818294		Albertsen Lab, Department of Chemistry and Bioscience, Aalborg University, Denmark	Danish Covid-19 Genome Consortium	Department of Virus and Microbiological Special Diagnostics, Statens Serum Institut, Copenhagen, Denmark	https://www.gisaid.org
hCoV-19/Denmark/DCGC-29702/2020	EPI_ISL_843749		Albertsen Lab, Department of Chemistry and Bioscience, Aalborg University, Denmark	Danish Covid-19 Genome Consortium	Department of Virus and Microbiological Special Diagnostics, Statens Serum Institut, Copenhagen, Denmark	https://www.gisaid.org
hCoV-19/Denmark/DCGC-40382/2021	EPI_ISL_972059		Albertsen Lab, Department of Chemistry and Bioscience, Aalborg University, Denmark	Danish Covid-19 Genome Consortium	Department of Virus and Microbiological Special Diagnostics, Statens Serum Institut, Copenhagen, Denmark	https://www.gisaid.org
hCoV-19/Denmark/DCGC-27097/2020	EPI_ISL_817321		Albertsen Lab, Department of Chemistry and Bioscience, Aalborg University, Denmark	Danish Covid-19 Genome Consortium	Department of Virus and Microbiological Special Diagnostics, Statens Serum Institut, Copenhagen, Denmark	https://www.gisaid.org
hCoV-19/Denmark/DCGC-40383/2021	EPI_ISL_972060		Albertsen Lab, Department of Chemistry and Bioscience, Aalborg University, Denmark	Danish Covid-19 Genome Consortium	Department of Virus and Microbiological Special Diagnostics, Statens Serum Institut, Copenhagen, Denmark	https://www.gisaid.org
hCoV-19/Denmark/DCGC-36478/2021	EPI_ISL_927619		Albertsen Lab, Department of Chemistry and Bioscience, Aalborg University, Denmark	Danish Covid-19 Genome Consortium	Department of Virus and Microbiological Special Diagnostics, Statens Serum Institut, Copenhagen, Denmark	https://www.gisaid.org
hCoV-19/Denmark/DCGC-46489/2021	EPI_ISL_1065999		Albertsen Lab, Department of Chemistry and Bioscience, Aalborg University, Denmark	Danish Covid-19 Genome Consortium	Department of Virus and Microbiological Special Diagnostics, Statens Serum Institut, Copenhagen, Denmark	https://www.gisaid.org
hCoV-19/Denmark/DCGC-36492/2021	EPI_ISL_927633		Albertsen Lab, Department of Chemistry and Bioscience, Aalborg University, Denmark	Danish Covid-19 Genome Consortium	Department of Virus and Microbiological Special Diagnostics, Statens Serum Institut, Copenhagen, Denmark	https://www.gisaid.org
hCoV-19/Denmark/DCGC-36493/2021	EPI_ISL_927634		Albertsen Lab, Department of Chemistry and Bioscience, Aalborg University, Denmark	Danish Covid-19 Genome Consortium	Department of Virus and Microbiological Special Diagnostics, Statens Serum Institut, Copenhagen, Denmark	https://www.gisaid.org
hCoV-19/Denmark/DCGC-36500/2021	EPI_ISL_927641		Albertsen Lab, Department of Chemistry and Bioscience, Aalborg University, Denmark	Danish Covid-19 Genome Consortium	Department of Virus and Microbiological Special Diagnostics, Statens Serum Institut, Copenhagen, Denmark	https://www.gisaid.org
hCoV-19/Denmark/DCGC-43622/2021	EPI_ISL_1024000		Albertsen Lab, Department of Chemistry and Bioscience, Aalborg University, Denmark	Danish Covid-19 Genome Consortium	Department of Virus and Microbiological Special Diagnostics, Statens Serum Institut, Copenhagen, Denmark	https://www.gisaid.org
hCoV-19/Denmark/DCGC-36506/2021	EPI_ISL_927647		Albertsen Lab, Department of Chemistry and Bioscience, Aalborg University, Denmark	Danish Covid-19 Genome Consortium	Department of Virus and Microbiological Special Diagnostics, Statens Serum Institut, Copenhagen, Denmark	https://www.gisaid.org
hCoV-19/Denmark/DCGC-32051/2021	EPI_ISL_856467		Albertsen Lab, Department of Chemistry and Bioscience, Aalborg University, Denmark	Danish Covid-19 Genome Consortium	Department of Virus and Microbiological Special Diagnostics, Statens Serum Institut, Copenhagen, Denmark	https://www.gisaid.org
hCoV-19/Denmark/DCGC-36515/2021	EPI_ISL_927656		Albertsen Lab, Department of Chemistry and Bioscience, Aalborg University, Denmark	Danish Covid-19 Genome Consortium	Department of Virus and Microbiological Special Diagnostics, Statens Serum Institut, Copenhagen, Denmark	https://www.gisaid.org
hCoV-19/Denmark/DCGC-43624/2021	EPI_ISL_1024002		Albertsen Lab, Department of Chemistry and Bioscience, Aalborg University, Denmark	Danish Covid-19 Genome Consortium	Department of Virus and Microbiological Special Diagnostics, Statens Serum Institut, Copenhagen, Denmark	https://www.gisaid.org
hCoV-19/Denmark/DCGC-40403/2021	EPI_ISL_972080		Albertsen Lab, Department of Chemistry and Bioscience, Aalborg University, Denmark	Danish Covid-19 Genome Consortium	Department of Virus and Microbiological Special Diagnostics, Statens Serum Institut, Copenhagen, Denmark	https://www.gisaid.org
hCoV-19/Denmark/DCGC-46509/2021	EPI_ISL_1066019		Albertsen Lab, Department of Chemistry and Bioscience, Aalborg University, Denmark	Danish Covid-19 Genome Consortium	Department of Virus and Microbiological Special Diagnostics, Statens Serum Institut, Copenhagen, Denmark	https://www.gisaid.org
hCoV-19/Denmark/DCGC-30641/2021	EPI_ISL_847184		Albertsen Lab, Department of Chemistry and Bioscience, Aalborg University, Denmark	Danish Covid-19 Genome Consortium	Department of Virus and Microbiological Special Diagnostics, Statens Serum Institut, Copenhagen, Denmark	https://www.gisaid.org
hCoV-19/Denmark/DCGC-36520/2021	EPI_ISL_927661		Albertsen Lab, Department of Chemistry and Bioscience, Aalborg University, Denmark	Danish Covid-19 Genome Consortium	Department of Virus and Microbiological Special Diagnostics, Statens Serum Institut, Copenhagen, Denmark	https://www.gisaid.org
hCoV-19/Denmark/DCGC-17002/2020	EPI_ISL_750287		Albertsen Lab, Department of Chemistry and Bioscience, Aalborg University, Denmark	Danish Covid-19 Genome Consortium	Department of Virus and Microbiological Special Diagnostics, Statens Serum Institut, Copenhagen, Denmark	https://www.gisaid.org
hCoV-19/Denmark/DCGC-36527/2021	EPI_ISL_927668		Albertsen Lab, Department of Chemistry and Bioscience, Aalborg University, Denmark	Danish Covid-19 Genome Consortium	Department of Virus and Microbiological Special Diagnostics, Statens Serum Institut, Copenhagen, Denmark	https://www.gisaid.org
hCoV-19/Denmark/DCGC-40409/2021	EPI_ISL_972086		Albertsen Lab, Department of Chemistry and Bioscience, Aalborg University, Denmark	Danish Covid-19 Genome Consortium	Department of Virus and Microbiological Special Diagnostics, Statens Serum Institut, Copenhagen, Denmark	https://www.gisaid.org
hCoV-19/Denmark/DCGC-46520/2020	EPI_ISL_1066030		Albertsen Lab, Department of Chemistry and Bioscience, Aalborg University, Denmark	Danish Covid-19 Genome Consortium	Department of Virus and Microbiological Special Diagnostics, Statens Serum Institut, Copenhagen, Denmark	https://www.gisaid.org
hCoV-19/Denmark/DCGC-27300/2020	EPI_ISL_817327		Albertsen Lab, Department of Chemistry and Bioscience, Aalborg University, Denmark	Danish Covid-19 Genome Consortium	Department of Virus and Microbiological Special Diagnostics, Statens Serum Institut, Copenhagen, Denmark	https://www.gisaid.org
hCoV-19/Denmark/DCGC-43391/2021	EPI_ISL_1023735		Albertsen Lab, Department of Chemistry and Bioscience, Aalborg University, Denmark	Danish Covid-19 Genome Consortium	Department of Virus and Microbiological Special Diagnostics, Statens Serum Institut, Copenhagen, Denmark	https://www.gisaid.org
hCoV-19/Denmark/DCGC-40420/2021	EPI_ISL_972097		Albertsen Lab, Department of Chemistry and Bioscience, Aalborg University, Denmark	Danish Covid-19 Genome Consortium	Department of Virus and Microbiological Special Diagnostics, Statens Serum Institut, Copenhagen, Denmark	https://www.gisaid.org
hCoV-19/Denmark/DCGC-33058/2021	EPI_ISL_870062		Albertsen Lab, Department of Chemistry and Bioscience, Aalborg University, Denmark	Danish Covid-19 Genome Consortium	Department of Virus and Microbiological Special Diagnostics, Statens Serum Institut, Copenhagen, Denmark	https://www.gisaid.org
hCoV-19/Denmark/DCGC-36559/2021	EPI_ISL_927700		Albertsen Lab, Department of Chemistry and Bioscience, Aalborg University, Denmark	Danish Covid-19 Genome Consortium	Department of Virus and Microbiological Special Diagnostics, Statens Serum Institut, Copenhagen, Denmark	https://www.gisaid.org
hCoV-19/Denmark/DCGC-36561/2021	EPI_ISL_927702		Albertsen Lab, Department of Chemistry and Bioscience, Aalborg University, Denmark	Danish Covid-19 Genome Consortium	Department of Virus and Microbiological Special Diagnostics, Statens Serum Institut, Copenhagen, Denmark	https://www.gisaid.org
hCoV-19/Denmark/DCGC-46538/2021	EPI_ISL_1066048		Albertsen Lab, Department of Chemistry and Bioscience, Aalborg University, Denmark	Danish Covid-19 Genome Consortium	Department of Virus and Microbiological Special Diagnostics, Statens Serum Institut, Copenhagen, Denmark	https://www.gisaid.org
hCoV-19/Denmark/DCGC-64827/2021	EPI_ISL_1873398		Albertsen Lab, Department of Chemistry and Bioscience, Aalborg University, Denmark	Danish Covid-19 Genome Consortium	Department of Virus and Microbiological Special Diagnostics, Statens Serum Institut, Copenhagen, Denmark	https://www.gisaid.org
hCoV-19/Denmark/DCGC-36570/2021	EPI_ISL_927711		Albertsen Lab, Department of Chemistry and Bioscience, Aalborg University, Denmark	Danish Covid-19 Genome Consortium	Department of Virus and Microbiological Special Diagnostics, Statens Serum Institut, Copenhagen, Denmark	https://www.gisaid.org
hCoV-19/Denmark/DCGC-28510/2021	EPI_ISL_844719		Albertsen Lab, Department of Chemistry and Bioscience, Aalborg University, Denmark	Danish Covid-19 Genome Consortium	Department of Virus and Microbiological Special Diagnostics, Statens Serum Institut, Copenhagen, Denmark	https://www.gisaid.org
hCoV-19/Denmark/DCGC-30943/2021	EPI_ISL_847192		Albertsen Lab, Department of Chemistry and Bioscience, Aalborg University, Denmark	Danish Covid-19 Genome Consortium	Department of Virus and Microbiological Special Diagnostics, Statens Serum Institut, Copenhagen, Denmark	https://www.gisaid.org
hCoV-19/Denmark/DCGC-40427/2021	EPI_ISL_972104		Albertsen Lab, Department of Chemistry and Bioscience, Aalborg University, Denmark	Danish Covid-19 Genome Consortium	Department of Virus and Microbiological Special Diagnostics, Statens Serum Institut, Copenhagen, Denmark	https://www.gisaid.org
hCoV-19/Denmark/DCGC-40428/2021	EPI_ISL_972105		Albertsen Lab, Department of Chemistry and Bioscience, Aalborg University, Denmark	Danish Covid-19 Genome Consortium	Department of Virus and Microbiological Special Diagnostics, Statens Serum Institut, Copenhagen, Denmark	https://www.gisaid.org
hCoV-19/Denmark/DCGC-21246/2020	EPI_ISL_758889		Albertsen Lab, Department of Chemistry and Bioscience, Aalborg University, Denmark	Danish Covid-19 Genome Consortium	Department of Virus and Microbiological Special Diagnostics, Statens Serum Institut, Copenhagen, Denmark	https://www.gisaid.org
hCoV-19/Denmark/DCGC-40430/2021	EPI_ISL_972107		Albertsen Lab, Department of Chemistry and Bioscience, Aalborg University, Denmark	Danish Covid-19 Genome Consortium	Department of Virus and Microbiological Special Diagnostics, Statens Serum Institut, Copenhagen, Denmark	https://www.gisaid.org
hCoV-19/Denmark/DCGC-43392/2021	EPI_ISL_1023736		Albertsen Lab, Department of Chemistry and Bioscience, Aalborg University, Denmark	Danish Covid-19 Genome Consortium	Department of Virus and Microbiological Special Diagnostics, Statens Serum Institut, Copenhagen, Denmark	https://www.gisaid.org
hCoV-19/Denmark/DCGC-36578/2021	EPI_ISL_927719		Albertsen Lab, Department of Chemistry and Bioscience, Aalborg University, Denmark	Danish Covid-19 Genome Consortium	Department of Virus and Microbiological Special Diagnostics, Statens Serum Institut, Copenhagen, Denmark	https://www.gisaid.org
hCoV-19/Denmark/DCGC-43626/2021	EPI_ISL_1024004		Albertsen Lab, Department of Chemistry and Bioscience, Aalborg University, Denmark	Danish Covid-19 Genome Consortium	Department of Virus and Microbiological Special Diagnostics, Statens Serum Institut, Copenhagen, Denmark	https://www.gisaid.org
hCoV-19/Denmark/DCGC-23080/2020	EPI_ISL_793185		Albertsen Lab, Department of Chemistry and Bioscience, Aalborg University, Denmark	Danish Covid-19 Genome Consortium	Department of Virus and Microbiological Special Diagnostics, Statens Serum Institut, Copenhagen, Denmark	https://www.gisaid.org
hCoV-19/Denmark/DCGC-65060/2021	EPI_ISL_1873631		Albertsen Lab, Department of Chemistry and Bioscience, Aalborg University, Denmark	Danish Covid-19 Genome Consortium	Department of Virus and Microbiological Special Diagnostics, Statens Serum Institut, Copenhagen, Denmark	https://www.gisaid.org
hCoV-19/Denmark/DCGC-46559/2020	EPI_ISL_1066069		Albertsen Lab, Department of Chemistry and Bioscience, Aalborg University, Denmark	Danish Covid-19 Genome Consortium	Department of Virus and Microbiological Special Diagnostics, Statens Serum Institut, Copenhagen, Denmark	https://www.gisaid.org
hCoV-19/Denmark/DCGC-43627/2021	EPI_ISL_1024005		Albertsen Lab, Department of Chemistry and Bioscience, Aalborg University, Denmark	Danish Covid-19 Genome Consortium	Department of Virus and Microbiological Special Diagnostics, Statens Serum Institut, Copenhagen, Denmark	https://www.gisaid.org
hCoV-19/Denmark/DCGC-46560/2021	EPI_ISL_1066070		Albertsen Lab, Department of Chemistry and Bioscience, Aalborg University, Denmark	Danish Covid-19 Genome Consortium	Department of Virus and Microbiological Special Diagnostics, Statens Serum Institut, Copenhagen, Denmark	https://www.gisaid.org
hCoV-19/Denmark/DCGC-30650/2021	EPI_ISL_847185		Albertsen Lab, Department of Chemistry and Bioscience, Aalborg University, Denmark	Danish Covid-19 Genome Consortium	Department of Virus and Microbiological Special Diagnostics, Statens Serum Institut, Copenhagen, Denmark	https://www.gisaid.org
hCoV-19/Denmark/DCGC-40447/2021	EPI_ISL_972124		Albertsen Lab, Department of Chemistry and Bioscience, Aalborg University, Denmark	Danish Covid-19 Genome Consortium	Department of Virus and Microbiological Special Diagnostics, Statens Serum Institut, Copenhagen, Denmark	https://www.gisaid.org
hCoV-19/Denmark/DCGC-46561/2020	EPI_ISL_1066071		Albertsen Lab, Department of Chemistry and Bioscience, Aalborg University, Denmark	Danish Covid-19 Genome Consortium	Department of Virus and Microbiological Special Diagnostics, Statens Serum Institut, Copenhagen, Denmark	https://www.gisaid.org
hCoV-19/Denmark/DCGC-36597/2021	EPI_ISL_927738		Albertsen Lab, Department of Chemistry and Bioscience, Aalborg University, Denmark	Danish Covid-19 Genome Consortium	Department of Virus and Microbiological Special Diagnostics, Statens Serum Institut, Copenhagen, Denmark	https://www.gisaid.org
hCoV-19/Denmark/DCGC-36602/2021	EPI_ISL_927743		Albertsen Lab, Department of Chemistry and Bioscience, Aalborg University, Denmark	Danish Covid-19 Genome Consortium	Department of Virus and Microbiological Special Diagnostics, Statens Serum Institut, Copenhagen, Denmark	https://www.gisaid.org
hCoV-19/Denmark/DCGC-40455/2021	EPI_ISL_972132		Albertsen Lab, Department of Chemistry and Bioscience, Aalborg University, Denmark	Danish Covid-19 Genome Consortium	Department of Virus and Microbiological Special Diagnostics, Statens Serum Institut, Copenhagen, Denmark	https://www.gisaid.org
hCoV-19/Denmark/DCGC-32756/2021	EPI_ISL_869760		Albertsen Lab, Department of Chemistry and Bioscience, Aalborg University, Denmark	Danish Covid-19 Genome Consortium	Department of Virus and Microbiological Special Diagnostics, Statens Serum Institut, Copenhagen, Denmark	https://www.gisaid.org
hCoV-19/Denmark/DCGC-40456/2021	EPI_ISL_972133		Albertsen Lab, Department of Chemistry and Bioscience, Aalborg University, Denmark	Danish Covid-19 Genome Consortium	Department of Virus and Microbiological Special Diagnostics, Statens Serum Institut, Copenhagen, Denmark	https://www.gisaid.org
hCoV-19/Denmark/DCGC-36606/2021	EPI_ISL_927747		Albertsen Lab, Department of Chemistry and Bioscience, Aalborg University, Denmark	Danish Covid-19 Genome Consortium	Department of Virus and Microbiological Special Diagnostics, Statens Serum Institut, Copenhagen, Denmark	https://www.gisaid.org
hCoV-19/Denmark/DCGC-40457/2021	EPI_ISL_972134		Albertsen Lab, Department of Chemistry and Bioscience, Aalborg University, Denmark	Danish Covid-19 Genome Consortium	Department of Virus and Microbiological Special Diagnostics, Statens Serum Institut, Copenhagen, Denmark	https://www.gisaid.org
hCoV-19/Denmark/DCGC-36609/2021	EPI_ISL_927750		Albertsen Lab, Department of Chemistry and Bioscience, Aalborg University, Denmark	Danish Covid-19 Genome Consortium	Department of Virus and Microbiological Special Diagnostics, Statens Serum Institut, Copenhagen, Denmark	https://www.gisaid.org
hCoV-19/Denmark/DCGC-36610/2021	EPI_ISL_927751		Albertsen Lab, Department of Chemistry and Bioscience, Aalborg University, Denmark	Danish Covid-19 Genome Consortium	Department of Virus and Microbiological Special Diagnostics, Statens Serum Institut, Copenhagen, Denmark	https://www.gisaid.org
hCoV-19/Denmark/DCGC-40460/2021	EPI_ISL_972137		Albertsen Lab, Department of Chemistry and Bioscience, Aalborg University, Denmark	Danish Covid-19 Genome Consortium	Department of Virus and Microbiological Special Diagnostics, Statens Serum Institut, Copenhagen, Denmark	https://www.gisaid.org
hCoV-19/Denmark/DCGC-40462/2021	EPI_ISL_972139		Albertsen Lab, Department of Chemistry and Bioscience, Aalborg University, Denmark	Danish Covid-19 Genome Consortium	Department of Virus and Microbiological Special Diagnostics, Statens Serum Institut, Copenhagen, Denmark	https://www.gisaid.org
hCoV-19/Denmark/DCGC-43629/2021	EPI_ISL_1024007		Albertsen Lab, Department of Chemistry and Bioscience, Aalborg University, Denmark	Danish Covid-19 Genome Consortium	Department of Virus and Microbiological Special Diagnostics, Statens Serum Institut, Copenhagen, Denmark	https://www.gisaid.org
hCoV-19/Denmark/DCGC-40468/2021	EPI_ISL_972145		Albertsen Lab, Department of Chemistry and Bioscience, Aalborg University, Denmark	Danish Covid-19 Genome Consortium	Department of Virus and Microbiological Special Diagnostics, Statens Serum Institut, Copenhagen, Denmark	https://www.gisaid.org
hCoV-19/Denmark/DCGC-40469/2021	EPI_ISL_972146		Albertsen Lab, Department of Chemistry and Bioscience, Aalborg University, Denmark	Danish Covid-19 Genome Consortium	Department of Virus and Microbiological Special Diagnostics, Statens Serum Institut, Copenhagen, Denmark	https://www.gisaid.org
hCoV-19/Denmark/DCGC-43394/2021	EPI_ISL_1023738		Albertsen Lab, Department of Chemistry and Bioscience, Aalborg University, Denmark	Danish Covid-19 Genome Consortium	Department of Virus and Microbiological Special Diagnostics, Statens Serum Institut, Copenhagen, Denmark	https://www.gisaid.org
hCoV-19/Denmark/DCGC-36638/2021	EPI_ISL_927779		Albertsen Lab, Department of Chemistry and Bioscience, Aalborg University, Denmark	Danish Covid-19 Genome Consortium	Department of Virus and Microbiological Special Diagnostics, Statens Serum Institut, Copenhagen, Denmark	https://www.gisaid.org
hCoV-19/Denmark/DCGC-22008/2020	EPI_ISL_757887		Albertsen Lab, Department of Chemistry and Bioscience, Aalborg University, Denmark	Danish Covid-19 Genome Consortium	Department of Virus and Microbiological Special Diagnostics, Statens Serum Institut, Copenhagen, Denmark	https://www.gisaid.org
hCoV-19/Denmark/DCGC-29207/2021	EPI_ISL_843254		Albertsen Lab, Department of Chemistry and Bioscience, Aalborg University, Denmark	Danish Covid-19 Genome Consortium	Department of Virus and Microbiological Special Diagnostics, Statens Serum Institut, Copenhagen, Denmark	https://www.gisaid.org
hCoV-19/Denmark/DCGC-40473/2021	EPI_ISL_972150		Albertsen Lab, Department of Chemistry and Bioscience, Aalborg University, Denmark	Danish Covid-19 Genome Consortium	Department of Virus and Microbiological Special Diagnostics, Statens Serum Institut, Copenhagen, Denmark	https://www.gisaid.org
hCoV-19/Denmark/DCGC-24777/2020	EPI_ISL_795196		Albertsen Lab, Department of Chemistry and Bioscience, Aalborg University, Denmark	Danish Covid-19 Genome Consortium	Department of Virus and Microbiological Special Diagnostics, Statens Serum Institut, Copenhagen, Denmark	https://www.gisaid.org
hCoV-19/Denmark/DCGC-40478/2021	EPI_ISL_972155		Albertsen Lab, Department of Chemistry and Bioscience, Aalborg University, Denmark	Danish Covid-19 Genome Consortium	Department of Virus and Microbiological Special Diagnostics, Statens Serum Institut, Copenhagen, Denmark	https://www.gisaid.org
hCoV-19/Denmark/DCGC-33064/2021	EPI_ISL_870069		Albertsen Lab, Department of Chemistry and Bioscience, Aalborg University, Denmark	Danish Covid-19 Genome Consortium	Department of Virus and Microbiological Special Diagnostics, Statens Serum Institut, Copenhagen, Denmark	https://www.gisaid.org
hCoV-19/Denmark/DCGC-43632/2021	EPI_ISL_1024010		Albertsen Lab, Department of Chemistry and Bioscience, Aalborg University, Denmark	Danish Covid-19 Genome Consortium	Department of Virus and Microbiological Special Diagnostics, Statens Serum Institut, Copenhagen, Denmark	https://www.gisaid.org
hCoV-19/Denmark/DCGC-32447/2021	EPI_ISL_869451		Albertsen Lab, Department of Chemistry and Bioscience, Aalborg University, Denmark	Danish Covid-19 Genome Consortium	Department of Virus and Microbiological Special Diagnostics, Statens Serum Institut, Copenhagen, Denmark	https://www.gisaid.org
hCoV-19/Denmark/DCGC-34619/2020	EPI_ISL_871630		Albertsen Lab, Department of Chemistry and Bioscience, Aalborg University, Denmark	Danish Covid-19 Genome Consortium	Department of Virus and Microbiological Special Diagnostics, Statens Serum Institut, Copenhagen, Denmark	https://www.gisaid.org
hCoV-19/Denmark/DCGC-40489/2021	EPI_ISL_972166		Albertsen Lab, Department of Chemistry and Bioscience, Aalborg University, Denmark	Danish Covid-19 Genome Consortium	Department of Virus and Microbiological Special Diagnostics, Statens Serum Institut, Copenhagen, Denmark	https://www.gisaid.org
hCoV-19/Denmark/DCGC-30947/2021	EPI_ISL_847193		Albertsen Lab, Department of Chemistry and Bioscience, Aalborg University, Denmark	Danish Covid-19 Genome Consortium	Department of Virus and Microbiological Special Diagnostics, Statens Serum Institut, Copenhagen, Denmark	https://www.gisaid.org
hCoV-19/Denmark/DCGC-43633/2021	EPI_ISL_1024011		Albertsen Lab, Department of Chemistry and Bioscience, Aalborg University, Denmark	Danish Covid-19 Genome Consortium	Department of Virus and Microbiological Special Diagnostics, Statens Serum Institut, Copenhagen, Denmark	https://www.gisaid.org
hCoV-19/Denmark/DCGC-28252/2021	EPI_ISL_844735		Albertsen Lab, Department of Chemistry and Bioscience, Aalborg University, Denmark	Danish Covid-19 Genome Consortium	Department of Virus and Microbiological Special Diagnostics, Statens Serum Institut, Copenhagen, Denmark	https://www.gisaid.org
hCoV-19/Denmark/DCGC-33380/2021	EPI_ISL_870390		Albertsen Lab, Department of Chemistry and Bioscience, Aalborg University, Denmark	Danish Covid-19 Genome Consortium	Department of Virus and Microbiological Special Diagnostics, Statens Serum Institut, Copenhagen, Denmark	https://www.gisaid.org
hCoV-19/Denmark/DCGC-36681/2021	EPI_ISL_927822		Albertsen Lab, Department of Chemistry and Bioscience, Aalborg University, Denmark	Danish Covid-19 Genome Consortium	Department of Virus and Microbiological Special Diagnostics, Statens Serum Institut, Copenhagen, Denmark	https://www.gisaid.org
hCoV-19/Denmark/DCGC-43635/2021	EPI_ISL_1024013		Albertsen Lab, Department of Chemistry and Bioscience, Aalborg University, Denmark	Danish Covid-19 Genome Consortium	Department of Virus and Microbiological Special Diagnostics, Statens Serum Institut, Copenhagen, Denmark	https://www.gisaid.org
hCoV-19/Denmark/DCGC-29506/2021	EPI_ISL_843553		Albertsen Lab, Department of Chemistry and Bioscience, Aalborg University, Denmark	Danish Covid-19 Genome Consortium	Department of Virus and Microbiological Special Diagnostics, Statens Serum Institut, Copenhagen, Denmark	https://www.gisaid.org
hCoV-19/Denmark/DCGC-36689/2021	EPI_ISL_927830		Albertsen Lab, Department of Chemistry and Bioscience, Aalborg University, Denmark	Danish Covid-19 Genome Consortium	Department of Virus and Microbiological Special Diagnostics, Statens Serum Institut, Copenhagen, Denmark	https://www.gisaid.org
hCoV-19/Denmark/DCGC-36690/2021	EPI_ISL_927831		Albertsen Lab, Department of Chemistry and Bioscience, Aalborg University, Denmark	Danish Covid-19 Genome Consortium	Department of Virus and Microbiological Special Diagnostics, Statens Serum Institut, Copenhagen, Denmark	https://www.gisaid.org
hCoV-19/Denmark/DCGC-21698/2020	EPI_ISL_757891		Albertsen Lab, Department of Chemistry and Bioscience, Aalborg University, Denmark	Danish Covid-19 Genome Consortium	Department of Virus and Microbiological Special Diagnostics, Statens Serum Institut, Copenhagen, Denmark	https://www.gisaid.org
hCoV-19/Denmark/DCGC-40500/2021	EPI_ISL_972177		Albertsen Lab, Department of Chemistry and Bioscience, Aalborg University, Denmark	Danish Covid-19 Genome Consortium	Department of Virus and Microbiological Special Diagnostics, Statens Serum Institut, Copenhagen, Denmark	https://www.gisaid.org
hCoV-19/Denmark/DCGC-43912/2021	EPI_ISL_1024290		Albertsen Lab, Department of Chemistry and Bioscience, Aalborg University, Denmark	Danish Covid-19 Genome Consortium	Department of Virus and Microbiological Special Diagnostics, Statens Serum Institut, Copenhagen, Denmark	https://www.gisaid.org
hCoV-19/Denmark/DCGC-30660/2021	EPI_ISL_847180		Albertsen Lab, Department of Chemistry and Bioscience, Aalborg University, Denmark	Danish Covid-19 Genome Consortium	Department of Virus and Microbiological Special Diagnostics, Statens Serum Institut, Copenhagen, Denmark	https://www.gisaid.org
hCoV-19/Denmark/DCGC-33769/2021	EPI_ISL_870779		Albertsen Lab, Department of Chemistry and Bioscience, Aalborg University, Denmark	Danish Covid-19 Genome Consortium	Department of Virus and Microbiological Special Diagnostics, Statens Serum Institut, Copenhagen, Denmark	https://www.gisaid.org
hCoV-19/Denmark/DCGC-40510/2021	EPI_ISL_972187		Albertsen Lab, Department of Chemistry and Bioscience, Aalborg University, Denmark	Danish Covid-19 Genome Consortium	Department of Virus and Microbiological Special Diagnostics, Statens Serum Institut, Copenhagen, Denmark	https://www.gisaid.org
hCoV-19/Denmark/DCGC-26407/2021	EPI_ISL_818273		Albertsen Lab, Department of Chemistry and Bioscience, Aalborg University, Denmark	Danish Covid-19 Genome Consortium	Department of Virus and Microbiological Special Diagnostics, Statens Serum Institut, Copenhagen, Denmark	https://www.gisaid.org
hCoV-19/Denmark/DCGC-36705/2021	EPI_ISL_927846		Albertsen Lab, Department of Chemistry and Bioscience, Aalborg University, Denmark	Danish Covid-19 Genome Consortium	Department of Virus and Microbiological Special Diagnostics, Statens Serum Institut, Copenhagen, Denmark	https://www.gisaid.org
hCoV-19/Denmark/DCGC-23085/2020	EPI_ISL_793186		Albertsen Lab, Department of Chemistry and Bioscience, Aalborg University, Denmark	Danish Covid-19 Genome Consortium	Department of Virus and Microbiological Special Diagnostics, Statens Serum Institut, Copenhagen, Denmark	https://www.gisaid.org
hCoV-19/Denmark/DCGC-36710/2021	EPI_ISL_927851		Albertsen Lab, Department of Chemistry and Bioscience, Aalborg University, Denmark	Danish Covid-19 Genome Consortium	Department of Virus and Microbiological Special Diagnostics, Statens Serum Institut, Copenhagen, Denmark	https://www.gisaid.org
hCoV-19/Denmark/DCGC-40521/2021	EPI_ISL_972198		Albertsen Lab, Department of Chemistry and Bioscience, Aalborg University, Denmark	Danish Covid-19 Genome Consortium	Department of Virus and Microbiological Special Diagnostics, Statens Serum Institut, Copenhagen, Denmark	https://www.gisaid.org
hCoV-19/Denmark/DCGC-36721/2021	EPI_ISL_927862		Albertsen Lab, Department of Chemistry and Bioscience, Aalborg University, Denmark	Danish Covid-19 Genome Consortium	Department of Virus and Microbiological Special Diagnostics, Statens Serum Institut, Copenhagen, Denmark	https://www.gisaid.org
hCoV-19/Denmark/DCGC-30663/2021	EPI_ISL_847186		Albertsen Lab, Department of Chemistry and Bioscience, Aalborg University, Denmark	Danish Covid-19 Genome Consortium	Department of Virus and Microbiological Special Diagnostics, Statens Serum Institut, Copenhagen, Denmark	https://www.gisaid.org
hCoV-19/Denmark/DCGC-46642/2021	EPI_ISL_1066152		Albertsen Lab, Department of Chemistry and Bioscience, Aalborg University, Denmark	Danish Covid-19 Genome Consortium	Department of Virus and Microbiological Special Diagnostics, Statens Serum Institut, Copenhagen, Denmark	https://www.gisaid.org
hCoV-19/Denmark/DCGC-31293/2021	EPI_ISL_855673		Albertsen Lab, Department of Chemistry and Bioscience, Aalborg University, Denmark	Danish Covid-19 Genome Consortium	Department of Virus and Microbiological Special Diagnostics, Statens Serum Institut, Copenhagen, Denmark	https://www.gisaid.org
hCoV-19/Denmark/DCGC-28255/2021	EPI_ISL_844736		Albertsen Lab, Department of Chemistry and Bioscience, Aalborg University, Denmark	Danish Covid-19 Genome Consortium	Department of Virus and Microbiological Special Diagnostics, Statens Serum Institut, Copenhagen, Denmark	https://www.gisaid.org
hCoV-19/Denmark/DCGC-43400/2021	EPI_ISL_1023744		Albertsen Lab, Department of Chemistry and Bioscience, Aalborg University, Denmark	Danish Covid-19 Genome Consortium	Department of Virus and Microbiological Special Diagnostics, Statens Serum Institut, Copenhagen, Denmark	https://www.gisaid.org
hCoV-19/Denmark/DCGC-36737/2021	EPI_ISL_927878		Albertsen Lab, Department of Chemistry and Bioscience, Aalborg University, Denmark	Danish Covid-19 Genome Consortium	Department of Virus and Microbiological Special Diagnostics, Statens Serum Institut, Copenhagen, Denmark	https://www.gisaid.org
hCoV-19/Denmark/DCGC-40533/2021	EPI_ISL_972210		Albertsen Lab, Department of Chemistry and Bioscience, Aalborg University, Denmark	Danish Covid-19 Genome Consortium	Department of Virus and Microbiological Special Diagnostics, Statens Serum Institut, Copenhagen, Denmark	https://www.gisaid.org
hCoV-19/Denmark/DCGC-40534/2021	EPI_ISL_972211		Albertsen Lab, Department of Chemistry and Bioscience, Aalborg University, Denmark	Danish Covid-19 Genome Consortium	Department of Virus and Microbiological Special Diagnostics, Statens Serum Institut, Copenhagen, Denmark	https://www.gisaid.org
hCoV-19/Denmark/DCGC-32453/2021	EPI_ISL_869457		Albertsen Lab, Department of Chemistry and Bioscience, Aalborg University, Denmark	Danish Covid-19 Genome Consortium	Department of Virus and Microbiological Special Diagnostics, Statens Serum Institut, Copenhagen, Denmark	https://www.gisaid.org
hCoV-19/Denmark/DCGC-31495/2021	EPI_ISL_855875		Albertsen Lab, Department of Chemistry and Bioscience, Aalborg University, Denmark	Danish Covid-19 Genome Consortium	Department of Virus and Microbiological Special Diagnostics, Statens Serum Institut, Copenhagen, Denmark	https://www.gisaid.org
hCoV-19/Denmark/DCGC-20647/2020	EPI_ISL_758878		Albertsen Lab, Department of Chemistry and Bioscience, Aalborg University, Denmark	Danish Covid-19 Genome Consortium	Department of Virus and Microbiological Special Diagnostics, Statens Serum Institut, Copenhagen, Denmark	https://www.gisaid.org
hCoV-19/Denmark/DCGC-30953/2021	EPI_ISL_847194		Albertsen Lab, Department of Chemistry and Bioscience, Aalborg University, Denmark	Danish Covid-19 Genome Consortium	Department of Virus and Microbiological Special Diagnostics, Statens Serum Institut, Copenhagen, Denmark	https://www.gisaid.org
hCoV-19/Denmark/DCGC-36764/2021	EPI_ISL_927905		Albertsen Lab, Department of Chemistry and Bioscience, Aalborg University, Denmark	Danish Covid-19 Genome Consortium	Department of Virus and Microbiological Special Diagnostics, Statens Serum Institut, Copenhagen, Denmark	https://www.gisaid.org
hCoV-19/Denmark/DCGC-40543/2021	EPI_ISL_972220		Albertsen Lab, Department of Chemistry and Bioscience, Aalborg University, Denmark	Danish Covid-19 Genome Consortium	Department of Virus and Microbiological Special Diagnostics, Statens Serum Institut, Copenhagen, Denmark	https://www.gisaid.org
hCoV-19/Denmark/DCGC-13966/2020	EPI_ISL_711229		Albertsen Lab, Department of Chemistry and Bioscience, Aalborg University, Denmark	Danish Covid-19 Genome Consortium	Department of Virus and Microbiological Special Diagnostics, Statens Serum Institut, Copenhagen, Denmark	https://www.gisaid.org
hCoV-19/Denmark/DCGC-32456/2021	EPI_ISL_869460		Albertsen Lab, Department of Chemistry and Bioscience, Aalborg University, Denmark	Danish Covid-19 Genome Consortium	Department of Virus and Microbiological Special Diagnostics, Statens Serum Institut, Copenhagen, Denmark	https://www.gisaid.org
hCoV-19/Denmark/DCGC-40546/2021	EPI_ISL_972223		Albertsen Lab, Department of Chemistry and Bioscience, Aalborg University, Denmark	Danish Covid-19 Genome Consortium	Department of Virus and Microbiological Special Diagnostics, Statens Serum Institut, Copenhagen, Denmark	https://www.gisaid.org
hCoV-19/Denmark/DCGC-32768/2021	EPI_ISL_869772		Albertsen Lab, Department of Chemistry and Bioscience, Aalborg University, Denmark	Danish Covid-19 Genome Consortium	Department of Virus and Microbiological Special Diagnostics, Statens Serum Institut, Copenhagen, Denmark	https://www.gisaid.org
hCoV-19/Denmark/DCGC-25848/2021	EPI_ISL_818295		Albertsen Lab, Department of Chemistry and Bioscience, Aalborg University, Denmark	Danish Covid-19 Genome Consortium	Department of Virus and Microbiological Special Diagnostics, Statens Serum Institut, Copenhagen, Denmark	https://www.gisaid.org
hCoV-19/Denmark/DCGC-36778/2021	EPI_ISL_927919		Albertsen Lab, Department of Chemistry and Bioscience, Aalborg University, Denmark	Danish Covid-19 Genome Consortium	Department of Virus and Microbiological Special Diagnostics, Statens Serum Institut, Copenhagen, Denmark	https://www.gisaid.org
hCoV-19/Denmark/DCGC-40551/2021	EPI_ISL_972228		Albertsen Lab, Department of Chemistry and Bioscience, Aalborg University, Denmark	Danish Covid-19 Genome Consortium	Department of Virus and Microbiological Special Diagnostics, Statens Serum Institut, Copenhagen, Denmark	https://www.gisaid.org
hCoV-19/Denmark/DCGC-36785/2021	EPI_ISL_927926		Albertsen Lab, Department of Chemistry and Bioscience, Aalborg University, Denmark	Danish Covid-19 Genome Consortium	Department of Virus and Microbiological Special Diagnostics, Statens Serum Institut, Copenhagen, Denmark	https://www.gisaid.org
hCoV-19/Denmark/DCGC-43640/2021	EPI_ISL_1024018		Albertsen Lab, Department of Chemistry and Bioscience, Aalborg University, Denmark	Danish Covid-19 Genome Consortium	Department of Virus and Microbiological Special Diagnostics, Statens Serum Institut, Copenhagen, Denmark	https://www.gisaid.org
hCoV-19/Denmark/DCGC-27616/2020	EPI_ISL_815494		Albertsen Lab, Department of Chemistry and Bioscience, Aalborg University, Denmark	Danish Covid-19 Genome Consortium	Department of Virus and Microbiological Special Diagnostics, Statens Serum Institut, Copenhagen, Denmark	https://www.gisaid.org
hCoV-19/Denmark/DCGC-33076/2021	EPI_ISL_870081		Albertsen Lab, Department of Chemistry and Bioscience, Aalborg University, Denmark	Danish Covid-19 Genome Consortium	Department of Virus and Microbiological Special Diagnostics, Statens Serum Institut, Copenhagen, Denmark	https://www.gisaid.org
hCoV-19/Denmark/DCGC-32458/2021	EPI_ISL_869462		Albertsen Lab, Department of Chemistry and Bioscience, Aalborg University, Denmark	Danish Covid-19 Genome Consortium	Department of Virus and Microbiological Special Diagnostics, Statens Serum Institut, Copenhagen, Denmark	https://www.gisaid.org
hCoV-19/Denmark/DCGC-40557/2021	EPI_ISL_972234		Albertsen Lab, Department of Chemistry and Bioscience, Aalborg University, Denmark	Danish Covid-19 Genome Consortium	Department of Virus and Microbiological Special Diagnostics, Statens Serum Institut, Copenhagen, Denmark	https://www.gisaid.org
hCoV-19/Denmark/DCGC-36795/2021	EPI_ISL_927936		Albertsen Lab, Department of Chemistry and Bioscience, Aalborg University, Denmark	Danish Covid-19 Genome Consortium	Department of Virus and Microbiological Special Diagnostics, Statens Serum Institut, Copenhagen, Denmark	https://www.gisaid.org
hCoV-19/Denmark/DCGC-44158/2021	EPI_ISL_1024536		Albertsen Lab, Department of Chemistry and Bioscience, Aalborg University, Denmark	Danish Covid-19 Genome Consortium	Department of Virus and Microbiological Special Diagnostics, Statens Serum Institut, Copenhagen, Denmark	https://www.gisaid.org
hCoV-19/Denmark/DCGC-40562/2021	EPI_ISL_972239		Albertsen Lab, Department of Chemistry and Bioscience, Aalborg University, Denmark	Danish Covid-19 Genome Consortium	Department of Virus and Microbiological Special Diagnostics, Statens Serum Institut, Copenhagen, Denmark	https://www.gisaid.org
hCoV-19/Denmark/DCGC-66845/2021	EPI_ISL_1875416		Albertsen Lab, Department of Chemistry and Bioscience, Aalborg University, Denmark	Danish Covid-19 Genome Consortium	Department of Virus and Microbiological Special Diagnostics, Statens Serum Institut, Copenhagen, Denmark	https://www.gisaid.org
hCoV-19/Denmark/DCGC-36807/2021	EPI_ISL_927948		Albertsen Lab, Department of Chemistry and Bioscience, Aalborg University, Denmark	Danish Covid-19 Genome Consortium	Department of Virus and Microbiological Special Diagnostics, Statens Serum Institut, Copenhagen, Denmark	https://www.gisaid.org
hCoV-19/Denmark/DCGC-46678/2021	EPI_ISL_1066188		Albertsen Lab, Department of Chemistry and Bioscience, Aalborg University, Denmark	Danish Covid-19 Genome Consortium	Department of Virus and Microbiological Special Diagnostics, Statens Serum Institut, Copenhagen, Denmark	https://www.gisaid.org
hCoV-19/Denmark/DCGC-36811/2021	EPI_ISL_927952		Albertsen Lab, Department of Chemistry and Bioscience, Aalborg University, Denmark	Danish Covid-19 Genome Consortium	Department of Virus and Microbiological Special Diagnostics, Statens Serum Institut, Copenhagen, Denmark	https://www.gisaid.org
hCoV-19/Denmark/DCGC-43915/2021	EPI_ISL_1024293		Albertsen Lab, Department of Chemistry and Bioscience, Aalborg University, Denmark	Danish Covid-19 Genome Consortium	Department of Virus and Microbiological Special Diagnostics, Statens Serum Institut, Copenhagen, Denmark	https://www.gisaid.org
hCoV-19/Denmark/DCGC-44414/2021	EPI_ISL_1024792		Albertsen Lab, Department of Chemistry and Bioscience, Aalborg University, Denmark	Danish Covid-19 Genome Consortium	Department of Virus and Microbiological Special Diagnostics, Statens Serum Institut, Copenhagen, Denmark	https://www.gisaid.org
hCoV-19/Denmark/DCGC-18471/2020	EPI_ISL_749291		Albertsen Lab, Department of Chemistry and Bioscience, Aalborg University, Denmark	Danish Covid-19 Genome Consortium	Department of Virus and Microbiological Special Diagnostics, Statens Serum Institut, Copenhagen, Denmark	https://www.gisaid.org
hCoV-19/Denmark/DCGC-36826/2021	EPI_ISL_927967		Albertsen Lab, Department of Chemistry and Bioscience, Aalborg University, Denmark	Danish Covid-19 Genome Consortium	Department of Virus and Microbiological Special Diagnostics, Statens Serum Institut, Copenhagen, Denmark	https://www.gisaid.org
hCoV-19/Denmark/DCGC-46685/2021	EPI_ISL_1066195		Albertsen Lab, Department of Chemistry and Bioscience, Aalborg University, Denmark	Danish Covid-19 Genome Consortium	Department of Virus and Microbiological Special Diagnostics, Statens Serum Institut, Copenhagen, Denmark	https://www.gisaid.org
hCoV-19/Denmark/DCGC-40571/2021	EPI_ISL_972248		Albertsen Lab, Department of Chemistry and Bioscience, Aalborg University, Denmark	Danish Covid-19 Genome Consortium	Department of Virus and Microbiological Special Diagnostics, Statens Serum Institut, Copenhagen, Denmark	https://www.gisaid.org
hCoV-19/Denmark/DCGC-40573/2021	EPI_ISL_972250		Albertsen Lab, Department of Chemistry and Bioscience, Aalborg University, Denmark	Danish Covid-19 Genome Consortium	Department of Virus and Microbiological Special Diagnostics, Statens Serum Institut, Copenhagen, Denmark	https://www.gisaid.org
hCoV-19/Denmark/DCGC-46687/2021	EPI_ISL_1066197		Albertsen Lab, Department of Chemistry and Bioscience, Aalborg University, Denmark	Danish Covid-19 Genome Consortium	Department of Virus and Microbiological Special Diagnostics, Statens Serum Institut, Copenhagen, Denmark	https://www.gisaid.org
hCoV-19/Denmark/DCGC-66976/2021	EPI_ISL_1875547		Albertsen Lab, Department of Chemistry and Bioscience, Aalborg University, Denmark	Danish Covid-19 Genome Consortium	Department of Virus and Microbiological Special Diagnostics, Statens Serum Institut, Copenhagen, Denmark	https://www.gisaid.org
hCoV-19/Denmark/DCGC-31749/2021	EPI_ISL_856165		Albertsen Lab, Department of Chemistry and Bioscience, Aalborg University, Denmark	Danish Covid-19 Genome Consortium	Department of Virus and Microbiological Special Diagnostics, Statens Serum Institut, Copenhagen, Denmark	https://www.gisaid.org
hCoV-19/Denmark/DCGC-23926/2020	EPI_ISL_793201		Albertsen Lab, Department of Chemistry and Bioscience, Aalborg University, Denmark	Danish Covid-19 Genome Consortium	Department of Virus and Microbiological Special Diagnostics, Statens Serum Institut, Copenhagen, Denmark	https://www.gisaid.org
hCoV-19/Denmark/DCGC-36842/2021	EPI_ISL_927983		Albertsen Lab, Department of Chemistry and Bioscience, Aalborg University, Denmark	Danish Covid-19 Genome Consortium	Department of Virus and Microbiological Special Diagnostics, Statens Serum Institut, Copenhagen, Denmark	https://www.gisaid.org
hCoV-19/Denmark/DCGC-40582/2021	EPI_ISL_972259		Albertsen Lab, Department of Chemistry and Bioscience, Aalborg University, Denmark	Danish Covid-19 Genome Consortium	Department of Virus and Microbiological Special Diagnostics, Statens Serum Institut, Copenhagen, Denmark	https://www.gisaid.org
hCoV-19/Denmark/DCGC-28852/2021	EPI_ISL_844724		Albertsen Lab, Department of Chemistry and Bioscience, Aalborg University, Denmark	Danish Covid-19 Genome Consortium	Department of Virus and Microbiological Special Diagnostics, Statens Serum Institut, Copenhagen, Denmark	https://www.gisaid.org
hCoV-19/Denmark/DCGC-40589/2021	EPI_ISL_972266		Albertsen Lab, Department of Chemistry and Bioscience, Aalborg University, Denmark	Danish Covid-19 Genome Consortium	Department of Virus and Microbiological Special Diagnostics, Statens Serum Institut, Copenhagen, Denmark	https://www.gisaid.org
hCoV-19/Denmark/DCGC-32772/2021	EPI_ISL_869776		Albertsen Lab, Department of Chemistry and Bioscience, Aalborg University, Denmark	Danish Covid-19 Genome Consortium	Department of Virus and Microbiological Special Diagnostics, Statens Serum Institut, Copenhagen, Denmark	https://www.gisaid.org
hCoV-19/Denmark/DCGC-36851/2021	EPI_ISL_927992		Albertsen Lab, Department of Chemistry and Bioscience, Aalborg University, Denmark	Danish Covid-19 Genome Consortium	Department of Virus and Microbiological Special Diagnostics, Statens Serum Institut, Copenhagen, Denmark	https://www.gisaid.org
hCoV-19/Denmark/DCGC-28853/2021	EPI_ISL_844756		Albertsen Lab, Department of Chemistry and Bioscience, Aalborg University, Denmark	Danish Covid-19 Genome Consortium	Department of Virus and Microbiological Special Diagnostics, Statens Serum Institut, Copenhagen, Denmark	https://www.gisaid.org
hCoV-19/Denmark/DCGC-36854/2021	EPI_ISL_927995		Albertsen Lab, Department of Chemistry and Bioscience, Aalborg University, Denmark	Danish Covid-19 Genome Consortium	Department of Virus and Microbiological Special Diagnostics, Statens Serum Institut, Copenhagen, Denmark	https://www.gisaid.org
hCoV-19/Denmark/DCGC-17034/2020	EPI_ISL_750288		Albertsen Lab, Department of Chemistry and Bioscience, Aalborg University, Denmark	Danish Covid-19 Genome Consortium	Department of Virus and Microbiological Special Diagnostics, Statens Serum Institut, Copenhagen, Denmark	https://www.gisaid.org
hCoV-19/Denmark/DCGC-43403/2021	EPI_ISL_1023747		Albertsen Lab, Department of Chemistry and Bioscience, Aalborg University, Denmark	Danish Covid-19 Genome Consortium	Department of Virus and Microbiological Special Diagnostics, Statens Serum Institut, Copenhagen, Denmark	https://www.gisaid.org
hCoV-19/Denmark/DCGC-44417/2021	EPI_ISL_1024795		Albertsen Lab, Department of Chemistry and Bioscience, Aalborg University, Denmark	Danish Covid-19 Genome Consortium	Department of Virus and Microbiological Special Diagnostics, Statens Serum Institut, Copenhagen, Denmark	https://www.gisaid.org
hCoV-19/Denmark/DCGC-40594/2021	EPI_ISL_972271		Albertsen Lab, Department of Chemistry and Bioscience, Aalborg University, Denmark	Danish Covid-19 Genome Consortium	Department of Virus and Microbiological Special Diagnostics, Statens Serum Institut, Copenhagen, Denmark	https://www.gisaid.org
hCoV-19/Denmark/DCGC-43404/2021	EPI_ISL_1023748		Albertsen Lab, Department of Chemistry and Bioscience, Aalborg University, Denmark	Danish Covid-19 Genome Consortium	Department of Virus and Microbiological Special Diagnostics, Statens Serum Institut, Copenhagen, Denmark	https://www.gisaid.org
hCoV-19/Denmark/DCGC-31924/2021	EPI_ISL_856340		Albertsen Lab, Department of Chemistry and Bioscience, Aalborg University, Denmark	Danish Covid-19 Genome Consortium	Department of Virus and Microbiological Special Diagnostics, Statens Serum Institut, Copenhagen, Denmark	https://www.gisaid.org
hCoV-19/Denmark/DCGC-33391/2021	EPI_ISL_870401		Albertsen Lab, Department of Chemistry and Bioscience, Aalborg University, Denmark	Danish Covid-19 Genome Consortium	Department of Virus and Microbiological Special Diagnostics, Statens Serum Institut, Copenhagen, Denmark	https://www.gisaid.org
hCoV-19/Denmark/DCGC-36866/2021	EPI_ISL_928007		Albertsen Lab, Department of Chemistry and Bioscience, Aalborg University, Denmark	Danish Covid-19 Genome Consortium	Department of Virus and Microbiological Special Diagnostics, Statens Serum Institut, Copenhagen, Denmark	https://www.gisaid.org
hCoV-19/Denmark/DCGC-40600/2021	EPI_ISL_972277		Albertsen Lab, Department of Chemistry and Bioscience, Aalborg University, Denmark	Danish Covid-19 Genome Consortium	Department of Virus and Microbiological Special Diagnostics, Statens Serum Institut, Copenhagen, Denmark	https://www.gisaid.org
hCoV-19/Denmark/DCGC-29228/2021	EPI_ISL_843275		Albertsen Lab, Department of Chemistry and Bioscience, Aalborg University, Denmark	Danish Covid-19 Genome Consortium	Department of Virus and Microbiological Special Diagnostics, Statens Serum Institut, Copenhagen, Denmark	https://www.gisaid.org
hCoV-19/Denmark/DCGC-43918/2021	EPI_ISL_1024296		Albertsen Lab, Department of Chemistry and Bioscience, Aalborg University, Denmark	Danish Covid-19 Genome Consortium	Department of Virus and Microbiological Special Diagnostics, Statens Serum Institut, Copenhagen, Denmark	https://www.gisaid.org
hCoV-19/Denmark/DCGC-22014/2020	EPI_ISL_757888		Albertsen Lab, Department of Chemistry and Bioscience, Aalborg University, Denmark	Danish Covid-19 Genome Consortium	Department of Virus and Microbiological Special Diagnostics, Statens Serum Institut, Copenhagen, Denmark	https://www.gisaid.org
hCoV-19/Denmark/DCGC-36872/2021	EPI_ISL_928013		Albertsen Lab, Department of Chemistry and Bioscience, Aalborg University, Denmark	Danish Covid-19 Genome Consortium	Department of Virus and Microbiological Special Diagnostics, Statens Serum Institut, Copenhagen, Denmark	https://www.gisaid.org
hCoV-19/Denmark/DCGC-36874/2021	EPI_ISL_928015		Albertsen Lab, Department of Chemistry and Bioscience, Aalborg University, Denmark	Danish Covid-19 Genome Consortium	Department of Virus and Microbiological Special Diagnostics, Statens Serum Institut, Copenhagen, Denmark	https://www.gisaid.org
hCoV-19/Denmark/DCGC-30667/2021	EPI_ISL_847187		Albertsen Lab, Department of Chemistry and Bioscience, Aalborg University, Denmark	Danish Covid-19 Genome Consortium	Department of Virus and Microbiological Special Diagnostics, Statens Serum Institut, Copenhagen, Denmark	https://www.gisaid.org
hCoV-19/Denmark/DCGC-36879/2021	EPI_ISL_928020		Albertsen Lab, Department of Chemistry and Bioscience, Aalborg University, Denmark	Danish Covid-19 Genome Consortium	Department of Virus and Microbiological Special Diagnostics, Statens Serum Institut, Copenhagen, Denmark	https://www.gisaid.org
hCoV-19/Denmark/DCGC-67383/2020	EPI_ISL_1875954		Albertsen Lab, Department of Chemistry and Bioscience, Aalborg University, Denmark	Danish Covid-19 Genome Consortium	Department of Virus and Microbiological Special Diagnostics, Statens Serum Institut, Copenhagen, Denmark	https://www.gisaid.org
hCoV-19/Denmark/DCGC-44418/2021	EPI_ISL_1024796		Albertsen Lab, Department of Chemistry and Bioscience, Aalborg University, Denmark	Danish Covid-19 Genome Consortium	Department of Virus and Microbiological Special Diagnostics, Statens Serum Institut, Copenhagen, Denmark	https://www.gisaid.org
hCoV-19/Denmark/DCGC-36889/2021	EPI_ISL_928030		Albertsen Lab, Department of Chemistry and Bioscience, Aalborg University, Denmark	Danish Covid-19 Genome Consortium	Department of Virus and Microbiological Special Diagnostics, Statens Serum Institut, Copenhagen, Denmark	https://www.gisaid.org
hCoV-19/Denmark/DCGC-43407/2021	EPI_ISL_1023751		Albertsen Lab, Department of Chemistry and Bioscience, Aalborg University, Denmark	Danish Covid-19 Genome Consortium	Department of Virus and Microbiological Special Diagnostics, Statens Serum Institut, Copenhagen, Denmark	https://www.gisaid.org
hCoV-19/Denmark/DCGC-40612/2021	EPI_ISL_972289		Albertsen Lab, Department of Chemistry and Bioscience, Aalborg University, Denmark	Danish Covid-19 Genome Consortium	Department of Virus and Microbiological Special Diagnostics, Statens Serum Institut, Copenhagen, Denmark	https://www.gisaid.org
hCoV-19/Denmark/DCGC-44640/2021	EPI_ISL_1025018		Albertsen Lab, Department of Chemistry and Bioscience, Aalborg University, Denmark	Danish Covid-19 Genome Consortium	Department of Virus and Microbiological Special Diagnostics, Statens Serum Institut, Copenhagen, Denmark	https://www.gisaid.org
hCoV-19/Denmark/DCGC-40615/2021	EPI_ISL_972292		Albertsen Lab, Department of Chemistry and Bioscience, Aalborg University, Denmark	Danish Covid-19 Genome Consortium	Department of Virus and Microbiological Special Diagnostics, Statens Serum Institut, Copenhagen, Denmark	https://www.gisaid.org
hCoV-19/Denmark/DCGC-40617/2021	EPI_ISL_972294		Albertsen Lab, Department of Chemistry and Bioscience, Aalborg University, Denmark	Danish Covid-19 Genome Consortium	Department of Virus and Microbiological Special Diagnostics, Statens Serum Institut, Copenhagen, Denmark	https://www.gisaid.org
hCoV-19/Denmark/DCGC-43644/2021	EPI_ISL_1024022		Albertsen Lab, Department of Chemistry and Bioscience, Aalborg University, Denmark	Danish Covid-19 Genome Consortium	Department of Virus and Microbiological Special Diagnostics, Statens Serum Institut, Copenhagen, Denmark	https://www.gisaid.org
hCoV-19/Denmark/DCGC-30670/2021	EPI_ISL_847208		Albertsen Lab, Department of Chemistry and Bioscience, Aalborg University, Denmark	Danish Covid-19 Genome Consortium	Department of Virus and Microbiological Special Diagnostics, Statens Serum Institut, Copenhagen, Denmark	https://www.gisaid.org
hCoV-19/Denmark/DCGC-40618/2021	EPI_ISL_972295		Albertsen Lab, Department of Chemistry and Bioscience, Aalborg University, Denmark	Danish Covid-19 Genome Consortium	Department of Virus and Microbiological Special Diagnostics, Statens Serum Institut, Copenhagen, Denmark	https://www.gisaid.org
hCoV-19/Denmark/DCGC-31751/2021	EPI_ISL_856167		Albertsen Lab, Department of Chemistry and Bioscience, Aalborg University, Denmark	Danish Covid-19 Genome Consortium	Department of Virus and Microbiological Special Diagnostics, Statens Serum Institut, Copenhagen, Denmark	https://www.gisaid.org
hCoV-19/Denmark/DCGC-40621/2021	EPI_ISL_972298		Albertsen Lab, Department of Chemistry and Bioscience, Aalborg University, Denmark	Danish Covid-19 Genome Consortium	Department of Virus and Microbiological Special Diagnostics, Statens Serum Institut, Copenhagen, Denmark	https://www.gisaid.org
hCoV-19/Denmark/DCGC-40623/2021	EPI_ISL_972300		Albertsen Lab, Department of Chemistry and Bioscience, Aalborg University, Denmark	Danish Covid-19 Genome Consortium	Department of Virus and Microbiological Special Diagnostics, Statens Serum Institut, Copenhagen, Denmark	https://www.gisaid.org
hCoV-19/Denmark/DCGC-36911/2021	EPI_ISL_928052		Albertsen Lab, Department of Chemistry and Bioscience, Aalborg University, Denmark	Danish Covid-19 Genome Consortium	Department of Virus and Microbiological Special Diagnostics, Statens Serum Institut, Copenhagen, Denmark	https://www.gisaid.org
hCoV-19/Denmark/DCGC-43921/2021	EPI_ISL_1024299		Albertsen Lab, Department of Chemistry and Bioscience, Aalborg University, Denmark	Danish Covid-19 Genome Consortium	Department of Virus and Microbiological Special Diagnostics, Statens Serum Institut, Copenhagen, Denmark	https://www.gisaid.org
hCoV-19/Denmark/DCGC-43409/2021	EPI_ISL_1023753		Albertsen Lab, Department of Chemistry and Bioscience, Aalborg University, Denmark	Danish Covid-19 Genome Consortium	Department of Virus and Microbiological Special Diagnostics, Statens Serum Institut, Copenhagen, Denmark	https://www.gisaid.org
hCoV-19/Denmark/DCGC-40631/2021	EPI_ISL_972308		Albertsen Lab, Department of Chemistry and Bioscience, Aalborg University, Denmark	Danish Covid-19 Genome Consortium	Department of Virus and Microbiological Special Diagnostics, Statens Serum Institut, Copenhagen, Denmark	https://www.gisaid.org
hCoV-19/Denmark/DCGC-43646/2021	EPI_ISL_1024024		Albertsen Lab, Department of Chemistry and Bioscience, Aalborg University, Denmark	Danish Covid-19 Genome Consortium	Department of Virus and Microbiological Special Diagnostics, Statens Serum Institut, Copenhagen, Denmark	https://www.gisaid.org
hCoV-19/Denmark/DCGC-36952/2021	EPI_ISL_928093		Albertsen Lab, Department of Chemistry and Bioscience, Aalborg University, Denmark	Danish Covid-19 Genome Consortium	Department of Virus and Microbiological Special Diagnostics, Statens Serum Institut, Copenhagen, Denmark	https://www.gisaid.org
hCoV-19/Denmark/DCGC-36958/2021	EPI_ISL_928099		Albertsen Lab, Department of Chemistry and Bioscience, Aalborg University, Denmark	Danish Covid-19 Genome Consortium	Department of Virus and Microbiological Special Diagnostics, Statens Serum Institut, Copenhagen, Denmark	https://www.gisaid.org
hCoV-19/Denmark/DCGC-43412/2021	EPI_ISL_1023756		Albertsen Lab, Department of Chemistry and Bioscience, Aalborg University, Denmark	Danish Covid-19 Genome Consortium	Department of Virus and Microbiological Special Diagnostics, Statens Serum Institut, Copenhagen, Denmark	https://www.gisaid.org
hCoV-19/Denmark/DCGC-43923/2021	EPI_ISL_1024301		Albertsen Lab, Department of Chemistry and Bioscience, Aalborg University, Denmark	Danish Covid-19 Genome Consortium	Department of Virus and Microbiological Special Diagnostics, Statens Serum Institut, Copenhagen, Denmark	https://www.gisaid.org
hCoV-19/Denmark/DCGC-40635/2021	EPI_ISL_972312		Albertsen Lab, Department of Chemistry and Bioscience, Aalborg University, Denmark	Danish Covid-19 Genome Consortium	Department of Virus and Microbiological Special Diagnostics, Statens Serum Institut, Copenhagen, Denmark	https://www.gisaid.org
hCoV-19/Denmark/DCGC-40641/2021	EPI_ISL_972318		Albertsen Lab, Department of Chemistry and Bioscience, Aalborg University, Denmark	Danish Covid-19 Genome Consortium	Department of Virus and Microbiological Special Diagnostics, Statens Serum Institut, Copenhagen, Denmark	https://www.gisaid.org
hCoV-19/Denmark/DCGC-34219/2021	EPI_ISL_871229		Albertsen Lab, Department of Chemistry and Bioscience, Aalborg University, Denmark	Danish Covid-19 Genome Consortium	Department of Virus and Microbiological Special Diagnostics, Statens Serum Institut, Copenhagen, Denmark	https://www.gisaid.org
hCoV-19/Denmark/DCGC-26754/2020	EPI_ISL_817330		Albertsen Lab, Department of Chemistry and Bioscience, Aalborg University, Denmark	Danish Covid-19 Genome Consortium	Department of Virus and Microbiological Special Diagnostics, Statens Serum Institut, Copenhagen, Denmark	https://www.gisaid.org
hCoV-19/Denmark/DCGC-40644/2021	EPI_ISL_972321		Albertsen Lab, Department of Chemistry and Bioscience, Aalborg University, Denmark	Danish Covid-19 Genome Consortium	Department of Virus and Microbiological Special Diagnostics, Statens Serum Institut, Copenhagen, Denmark	https://www.gisaid.org
hCoV-19/Denmark/DCGC-40645/2021	EPI_ISL_972322		Albertsen Lab, Department of Chemistry and Bioscience, Aalborg University, Denmark	Danish Covid-19 Genome Consortium	Department of Virus and Microbiological Special Diagnostics, Statens Serum Institut, Copenhagen, Denmark	https://www.gisaid.org
hCoV-19/Denmark/DCGC-14208/2020	EPI_ISL_711231		Albertsen Lab, Department of Chemistry and Bioscience, Aalborg University, Denmark	Danish Covid-19 Genome Consortium	Department of Virus and Microbiological Special Diagnostics, Statens Serum Institut, Copenhagen, Denmark	https://www.gisaid.org
hCoV-19/Denmark/DCGC-40651/2021	EPI_ISL_972328		Albertsen Lab, Department of Chemistry and Bioscience, Aalborg University, Denmark	Danish Covid-19 Genome Consortium	Department of Virus and Microbiological Special Diagnostics, Statens Serum Institut, Copenhagen, Denmark	https://www.gisaid.org
hCoV-19/Denmark/DCGC-36969/2021	EPI_ISL_928110		Albertsen Lab, Department of Chemistry and Bioscience, Aalborg University, Denmark	Danish Covid-19 Genome Consortium	Department of Virus and Microbiological Special Diagnostics, Statens Serum Institut, Copenhagen, Denmark	https://www.gisaid.org
hCoV-19/Denmark/DCGC-44421/2021	EPI_ISL_1024799		Albertsen Lab, Department of Chemistry and Bioscience, Aalborg University, Denmark	Danish Covid-19 Genome Consortium	Department of Virus and Microbiological Special Diagnostics, Statens Serum Institut, Copenhagen, Denmark	https://www.gisaid.org
hCoV-19/Denmark/DCGC-27757/2020	EPI_ISL_815496		Albertsen Lab, Department of Chemistry and Bioscience, Aalborg University, Denmark	Danish Covid-19 Genome Consortium	Department of Virus and Microbiological Special Diagnostics, Statens Serum Institut, Copenhagen, Denmark	https://www.gisaid.org
hCoV-19/Denmark/DCGC-40654/2021	EPI_ISL_972331		Albertsen Lab, Department of Chemistry and Bioscience, Aalborg University, Denmark	Danish Covid-19 Genome Consortium	Department of Virus and Microbiological Special Diagnostics, Statens Serum Institut, Copenhagen, Denmark	https://www.gisaid.org
hCoV-19/Denmark/DCGC-33089/2021	EPI_ISL_870094		Albertsen Lab, Department of Chemistry and Bioscience, Aalborg University, Denmark	Danish Covid-19 Genome Consortium	Department of Virus and Microbiological Special Diagnostics, Statens Serum Institut, Copenhagen, Denmark	https://www.gisaid.org
hCoV-19/Denmark/DCGC-40657/2021	EPI_ISL_972334		Albertsen Lab, Department of Chemistry and Bioscience, Aalborg University, Denmark	Danish Covid-19 Genome Consortium	Department of Virus and Microbiological Special Diagnostics, Statens Serum Institut, Copenhagen, Denmark	https://www.gisaid.org
hCoV-19/Denmark/DCGC-36978/2021	EPI_ISL_928119		Albertsen Lab, Department of Chemistry and Bioscience, Aalborg University, Denmark	Danish Covid-19 Genome Consortium	Department of Virus and Microbiological Special Diagnostics, Statens Serum Institut, Copenhagen, Denmark	https://www.gisaid.org
hCoV-19/Denmark/DCGC-43414/2021	EPI_ISL_1023758		Albertsen Lab, Department of Chemistry and Bioscience, Aalborg University, Denmark	Danish Covid-19 Genome Consortium	Department of Virus and Microbiological Special Diagnostics, Statens Serum Institut, Copenhagen, Denmark	https://www.gisaid.org
hCoV-19/Denmark/DCGC-33398/2021	EPI_ISL_870408		Albertsen Lab, Department of Chemistry and Bioscience, Aalborg University, Denmark	Danish Covid-19 Genome Consortium	Department of Virus and Microbiological Special Diagnostics, Statens Serum Institut, Copenhagen, Denmark	https://www.gisaid.org
hCoV-19/Denmark/DCGC-40660/2021	EPI_ISL_972337		Albertsen Lab, Department of Chemistry and Bioscience, Aalborg University, Denmark	Danish Covid-19 Genome Consortium	Department of Virus and Microbiological Special Diagnostics, Statens Serum Institut, Copenhagen, Denmark	https://www.gisaid.org
hCoV-19/Denmark/DCGC-32294/2021	EPI_ISL_869298		Albertsen Lab, Department of Chemistry and Bioscience, Aalborg University, Denmark	Danish Covid-19 Genome Consortium	Department of Virus and Microbiological Special Diagnostics, Statens Serum Institut, Copenhagen, Denmark	https://www.gisaid.org
hCoV-19/Denmark/DCGC-32295/2021	EPI_ISL_869299		Albertsen Lab, Department of Chemistry and Bioscience, Aalborg University, Denmark	Danish Covid-19 Genome Consortium	Department of Virus and Microbiological Special Diagnostics, Statens Serum Institut, Copenhagen, Denmark	https://www.gisaid.org
hCoV-19/Denmark/DCGC-30677/2021	EPI_ISL_847216		Albertsen Lab, Department of Chemistry and Bioscience, Aalborg University, Denmark	Danish Covid-19 Genome Consortium	Department of Virus and Microbiological Special Diagnostics, Statens Serum Institut, Copenhagen, Denmark	https://www.gisaid.org
hCoV-19/Denmark/DCGC-43649/2021	EPI_ISL_1024027		Albertsen Lab, Department of Chemistry and Bioscience, Aalborg University, Denmark	Danish Covid-19 Genome Consortium	Department of Virus and Microbiological Special Diagnostics, Statens Serum Institut, Copenhagen, Denmark	https://www.gisaid.org
hCoV-19/Denmark/DCGC-40666/2021	EPI_ISL_972343		Albertsen Lab, Department of Chemistry and Bioscience, Aalborg University, Denmark	Danish Covid-19 Genome Consortium	Department of Virus and Microbiological Special Diagnostics, Statens Serum Institut, Copenhagen, Denmark	https://www.gisaid.org
hCoV-19/Denmark/DCGC-43925/2021	EPI_ISL_1024303		Albertsen Lab, Department of Chemistry and Bioscience, Aalborg University, Denmark	Danish Covid-19 Genome Consortium	Department of Virus and Microbiological Special Diagnostics, Statens Serum Institut, Copenhagen, Denmark	https://www.gisaid.org
hCoV-19/Denmark/DCGC-43416/2021	EPI_ISL_1023760		Albertsen Lab, Department of Chemistry and Bioscience, Aalborg University, Denmark	Danish Covid-19 Genome Consortium	Department of Virus and Microbiological Special Diagnostics, Statens Serum Institut, Copenhagen, Denmark	https://www.gisaid.org
hCoV-19/Denmark/DCGC-36994/2021	EPI_ISL_928135		Albertsen Lab, Department of Chemistry and Bioscience, Aalborg University, Denmark	Danish Covid-19 Genome Consortium	Department of Virus and Microbiological Special Diagnostics, Statens Serum Institut, Copenhagen, Denmark	https://www.gisaid.org
hCoV-19/Denmark/DCGC-44571/2021	EPI_ISL_1024949		Albertsen Lab, Department of Chemistry and Bioscience, Aalborg University, Denmark	Danish Covid-19 Genome Consortium	Department of Virus and Microbiological Special Diagnostics, Statens Serum Institut, Copenhagen, Denmark	https://www.gisaid.org
hCoV-19/Denmark/DCGC-46767/2021	EPI_ISL_1066277		Albertsen Lab, Department of Chemistry and Bioscience, Aalborg University, Denmark	Danish Covid-19 Genome Consortium	Department of Virus and Microbiological Special Diagnostics, Statens Serum Institut, Copenhagen, Denmark	https://www.gisaid.org
hCoV-19/Denmark/DCGC-43418/2021	EPI_ISL_1023762		Albertsen Lab, Department of Chemistry and Bioscience, Aalborg University, Denmark	Danish Covid-19 Genome Consortium	Department of Virus and Microbiological Special Diagnostics, Statens Serum Institut, Copenhagen, Denmark	https://www.gisaid.org
hCoV-19/Denmark/DCGC-37003/2021	EPI_ISL_928144		Albertsen Lab, Department of Chemistry and Bioscience, Aalborg University, Denmark	Danish Covid-19 Genome Consortium	Department of Virus and Microbiological Special Diagnostics, Statens Serum Institut, Copenhagen, Denmark	https://www.gisaid.org
hCoV-19/Denmark/DCGC-44169/2021	EPI_ISL_1024547		Albertsen Lab, Department of Chemistry and Bioscience, Aalborg University, Denmark	Danish Covid-19 Genome Consortium	Department of Virus and Microbiological Special Diagnostics, Statens Serum Institut, Copenhagen, Denmark	https://www.gisaid.org
hCoV-19/Denmark/DCGC-37006/2021	EPI_ISL_928147		Albertsen Lab, Department of Chemistry and Bioscience, Aalborg University, Denmark	Danish Covid-19 Genome Consortium	Department of Virus and Microbiological Special Diagnostics, Statens Serum Institut, Copenhagen, Denmark	https://www.gisaid.org
hCoV-19/Denmark/DCGC-40678/2021	EPI_ISL_972355		Albertsen Lab, Department of Chemistry and Bioscience, Aalborg University, Denmark	Danish Covid-19 Genome Consortium	Department of Virus and Microbiological Special Diagnostics, Statens Serum Institut, Copenhagen, Denmark	https://www.gisaid.org
hCoV-19/Denmark/DCGC-40679/2021	EPI_ISL_972356		Albertsen Lab, Department of Chemistry and Bioscience, Aalborg University, Denmark	Danish Covid-19 Genome Consortium	Department of Virus and Microbiological Special Diagnostics, Statens Serum Institut, Copenhagen, Denmark	https://www.gisaid.org
hCoV-19/Denmark/DCGC-43650/2021	EPI_ISL_1024028		Albertsen Lab, Department of Chemistry and Bioscience, Aalborg University, Denmark	Danish Covid-19 Genome Consortium	Department of Virus and Microbiological Special Diagnostics, Statens Serum Institut, Copenhagen, Denmark	https://www.gisaid.org
hCoV-19/Denmark/DCGC-40682/2021	EPI_ISL_972359		Albertsen Lab, Department of Chemistry and Bioscience, Aalborg University, Denmark	Danish Covid-19 Genome Consortium	Department of Virus and Microbiological Special Diagnostics, Statens Serum Institut, Copenhagen, Denmark	https://www.gisaid.org
hCoV-19/Denmark/DCGC-40690/2021	EPI_ISL_972367		Albertsen Lab, Department of Chemistry and Bioscience, Aalborg University, Denmark	Danish Covid-19 Genome Consortium	Department of Virus and Microbiological Special Diagnostics, Statens Serum Institut, Copenhagen, Denmark	https://www.gisaid.org
hCoV-19/Denmark/DCGC-37026/2021	EPI_ISL_928167		Albertsen Lab, Department of Chemistry and Bioscience, Aalborg University, Denmark	Danish Covid-19 Genome Consortium	Department of Virus and Microbiological Special Diagnostics, Statens Serum Institut, Copenhagen, Denmark	https://www.gisaid.org
hCoV-19/Denmark/DCGC-37028/2021	EPI_ISL_928169		Albertsen Lab, Department of Chemistry and Bioscience, Aalborg University, Denmark	Danish Covid-19 Genome Consortium	Department of Virus and Microbiological Special Diagnostics, Statens Serum Institut, Copenhagen, Denmark	https://www.gisaid.org
hCoV-19/Denmark/DCGC-44425/2021	EPI_ISL_1024803		Albertsen Lab, Department of Chemistry and Bioscience, Aalborg University, Denmark	Danish Covid-19 Genome Consortium	Department of Virus and Microbiological Special Diagnostics, Statens Serum Institut, Copenhagen, Denmark	https://www.gisaid.org
hCoV-19/Denmark/DCGC-40695/2021	EPI_ISL_972372		Albertsen Lab, Department of Chemistry and Bioscience, Aalborg University, Denmark	Danish Covid-19 Genome Consortium	Department of Virus and Microbiological Special Diagnostics, Statens Serum Institut, Copenhagen, Denmark	https://www.gisaid.org
hCoV-19/Denmark/DCGC-40696/2021	EPI_ISL_972373		Albertsen Lab, Department of Chemistry and Bioscience, Aalborg University, Denmark	Danish Covid-19 Genome Consortium	Department of Virus and Microbiological Special Diagnostics, Statens Serum Institut, Copenhagen, Denmark	https://www.gisaid.org
hCoV-19/Denmark/DCGC-37033/2021	EPI_ISL_928174		Albertsen Lab, Department of Chemistry and Bioscience, Aalborg University, Denmark	Danish Covid-19 Genome Consortium	Department of Virus and Microbiological Special Diagnostics, Statens Serum Institut, Copenhagen, Denmark	https://www.gisaid.org
hCoV-19/Denmark/DCGC-40697/2021	EPI_ISL_972374		Albertsen Lab, Department of Chemistry and Bioscience, Aalborg University, Denmark	Danish Covid-19 Genome Consortium	Department of Virus and Microbiological Special Diagnostics, Statens Serum Institut, Copenhagen, Denmark	https://www.gisaid.org
hCoV-19/Denmark/DCGC-37037/2021	EPI_ISL_928178		Albertsen Lab, Department of Chemistry and Bioscience, Aalborg University, Denmark	Danish Covid-19 Genome Consortium	Department of Virus and Microbiological Special Diagnostics, Statens Serum Institut, Copenhagen, Denmark	https://www.gisaid.org
hCoV-19/Denmark/DCGC-43651/2021	EPI_ISL_1024029		Albertsen Lab, Department of Chemistry and Bioscience, Aalborg University, Denmark	Danish Covid-19 Genome Consortium	Department of Virus and Microbiological Special Diagnostics, Statens Serum Institut, Copenhagen, Denmark	https://www.gisaid.org
hCoV-19/Denmark/DCGC-44176/2021	EPI_ISL_1024554		Albertsen Lab, Department of Chemistry and Bioscience, Aalborg University, Denmark	Danish Covid-19 Genome Consortium	Department of Virus and Microbiological Special Diagnostics, Statens Serum Institut, Copenhagen, Denmark	https://www.gisaid.org
hCoV-19/Denmark/DCGC-25878/2021	EPI_ISL_818284		Albertsen Lab, Department of Chemistry and Bioscience, Aalborg University, Denmark	Danish Covid-19 Genome Consortium	Department of Virus and Microbiological Special Diagnostics, Statens Serum Institut, Copenhagen, Denmark	https://www.gisaid.org
hCoV-19/Denmark/DCGC-40703/2021	EPI_ISL_972380		Albertsen Lab, Department of Chemistry and Bioscience, Aalborg University, Denmark	Danish Covid-19 Genome Consortium	Department of Virus and Microbiological Special Diagnostics, Statens Serum Institut, Copenhagen, Denmark	https://www.gisaid.org
hCoV-19/Denmark/DCGC-44178/2021	EPI_ISL_1024556		Albertsen Lab, Department of Chemistry and Bioscience, Aalborg University, Denmark	Danish Covid-19 Genome Consortium	Department of Virus and Microbiological Special Diagnostics, Statens Serum Institut, Copenhagen, Denmark	https://www.gisaid.org
hCoV-19/Denmark/DCGC-44428/2021	EPI_ISL_1024806		Albertsen Lab, Department of Chemistry and Bioscience, Aalborg University, Denmark	Danish Covid-19 Genome Consortium	Department of Virus and Microbiological Special Diagnostics, Statens Serum Institut, Copenhagen, Denmark	https://www.gisaid.org
hCoV-19/Denmark/DCGC-33408/2021	EPI_ISL_870418		Albertsen Lab, Department of Chemistry and Bioscience, Aalborg University, Denmark	Danish Covid-19 Genome Consortium	Department of Virus and Microbiological Special Diagnostics, Statens Serum Institut, Copenhagen, Denmark	https://www.gisaid.org
hCoV-19/Denmark/DCGC-21298/2020	EPI_ISL_758871		Albertsen Lab, Department of Chemistry and Bioscience, Aalborg University, Denmark	Danish Covid-19 Genome Consortium	Department of Virus and Microbiological Special Diagnostics, Statens Serum Institut, Copenhagen, Denmark	https://www.gisaid.org
hCoV-19/Denmark/DCGC-37050/2021	EPI_ISL_928191		Albertsen Lab, Department of Chemistry and Bioscience, Aalborg University, Denmark	Danish Covid-19 Genome Consortium	Department of Virus and Microbiological Special Diagnostics, Statens Serum Institut, Copenhagen, Denmark	https://www.gisaid.org
hCoV-19/Denmark/DCGC-37053/2021	EPI_ISL_928194		Albertsen Lab, Department of Chemistry and Bioscience, Aalborg University, Denmark	Danish Covid-19 Genome Consortium	Department of Virus and Microbiological Special Diagnostics, Statens Serum Institut, Copenhagen, Denmark	https://www.gisaid.org
hCoV-19/Denmark/DCGC-37056/2021	EPI_ISL_928197		Albertsen Lab, Department of Chemistry and Bioscience, Aalborg University, Denmark	Danish Covid-19 Genome Consortium	Department of Virus and Microbiological Special Diagnostics, Statens Serum Institut, Copenhagen, Denmark	https://www.gisaid.org
hCoV-19/Denmark/DCGC-37057/2021	EPI_ISL_928198		Albertsen Lab, Department of Chemistry and Bioscience, Aalborg University, Denmark	Danish Covid-19 Genome Consortium	Department of Virus and Microbiological Special Diagnostics, Statens Serum Institut, Copenhagen, Denmark	https://www.gisaid.org
hCoV-19/Denmark/DCGC-37066/2021	EPI_ISL_928207		Albertsen Lab, Department of Chemistry and Bioscience, Aalborg University, Denmark	Danish Covid-19 Genome Consortium	Department of Virus and Microbiological Special Diagnostics, Statens Serum Institut, Copenhagen, Denmark	https://www.gisaid.org
hCoV-19/Denmark/DCGC-37073/2021	EPI_ISL_928214		Albertsen Lab, Department of Chemistry and Bioscience, Aalborg University, Denmark	Danish Covid-19 Genome Consortium	Department of Virus and Microbiological Special Diagnostics, Statens Serum Institut, Copenhagen, Denmark	https://www.gisaid.org
hCoV-19/Denmark/DCGC-37074/2021	EPI_ISL_928215		Albertsen Lab, Department of Chemistry and Bioscience, Aalborg University, Denmark	Danish Covid-19 Genome Consortium	Department of Virus and Microbiological Special Diagnostics, Statens Serum Institut, Copenhagen, Denmark	https://www.gisaid.org
hCoV-19/Denmark/DCGC-37076/2021	EPI_ISL_928217		Albertsen Lab, Department of Chemistry and Bioscience, Aalborg University, Denmark	Danish Covid-19 Genome Consortium	Department of Virus and Microbiological Special Diagnostics, Statens Serum Institut, Copenhagen, Denmark	https://www.gisaid.org
hCoV-19/Denmark/DCGC-40725/2021	EPI_ISL_972402		Albertsen Lab, Department of Chemistry and Bioscience, Aalborg University, Denmark	Danish Covid-19 Genome Consortium	Department of Virus and Microbiological Special Diagnostics, Statens Serum Institut, Copenhagen, Denmark	https://www.gisaid.org
hCoV-19/Denmark/DCGC-44180/2021	EPI_ISL_1024558		Albertsen Lab, Department of Chemistry and Bioscience, Aalborg University, Denmark	Danish Covid-19 Genome Consortium	Department of Virus and Microbiological Special Diagnostics, Statens Serum Institut, Copenhagen, Denmark	https://www.gisaid.org
hCoV-19/Denmark/DCGC-27760/2020	EPI_ISL_815497		Albertsen Lab, Department of Chemistry and Bioscience, Aalborg University, Denmark	Danish Covid-19 Genome Consortium	Department of Virus and Microbiological Special Diagnostics, Statens Serum Institut, Copenhagen, Denmark	https://www.gisaid.org
hCoV-19/Denmark/DCGC-30685/2021	EPI_ISL_847209		Albertsen Lab, Department of Chemistry and Bioscience, Aalborg University, Denmark	Danish Covid-19 Genome Consortium	Department of Virus and Microbiological Special Diagnostics, Statens Serum Institut, Copenhagen, Denmark	https://www.gisaid.org
hCoV-19/Denmark/DCGC-24427/2020	EPI_ISL_795190		Albertsen Lab, Department of Chemistry and Bioscience, Aalborg University, Denmark	Danish Covid-19 Genome Consortium	Department of Virus and Microbiological Special Diagnostics, Statens Serum Institut, Copenhagen, Denmark	https://www.gisaid.org
hCoV-19/Denmark/DCGC-37082/2021	EPI_ISL_928223		Albertsen Lab, Department of Chemistry and Bioscience, Aalborg University, Denmark	Danish Covid-19 Genome Consortium	Department of Virus and Microbiological Special Diagnostics, Statens Serum Institut, Copenhagen, Denmark	https://www.gisaid.org
hCoV-19/Denmark/DCGC-23933/2020	EPI_ISL_792764		Albertsen Lab, Department of Chemistry and Bioscience, Aalborg University, Denmark	Danish Covid-19 Genome Consortium	Department of Virus and Microbiological Special Diagnostics, Statens Serum Institut, Copenhagen, Denmark	https://www.gisaid.org
hCoV-19/Denmark/DCGC-40735/2021	EPI_ISL_972412		Albertsen Lab, Department of Chemistry and Bioscience, Aalborg University, Denmark	Danish Covid-19 Genome Consortium	Department of Virus and Microbiological Special Diagnostics, Statens Serum Institut, Copenhagen, Denmark	https://www.gisaid.org
hCoV-19/Denmark/DCGC-37091/2021	EPI_ISL_928232		Albertsen Lab, Department of Chemistry and Bioscience, Aalborg University, Denmark	Danish Covid-19 Genome Consortium	Department of Virus and Microbiological Special Diagnostics, Statens Serum Institut, Copenhagen, Denmark	https://www.gisaid.org
hCoV-19/Denmark/DCGC-37094/2021	EPI_ISL_928235		Albertsen Lab, Department of Chemistry and Bioscience, Aalborg University, Denmark	Danish Covid-19 Genome Consortium	Department of Virus and Microbiological Special Diagnostics, Statens Serum Institut, Copenhagen, Denmark	https://www.gisaid.org
hCoV-19/Denmark/DCGC-33409/2021	EPI_ISL_870419		Albertsen Lab, Department of Chemistry and Bioscience, Aalborg University, Denmark	Danish Covid-19 Genome Consortium	Department of Virus and Microbiological Special Diagnostics, Statens Serum Institut, Copenhagen, Denmark	https://www.gisaid.org
hCoV-19/Denmark/DCGC-40743/2021	EPI_ISL_972420		Albertsen Lab, Department of Chemistry and Bioscience, Aalborg University, Denmark	Danish Covid-19 Genome Consortium	Department of Virus and Microbiological Special Diagnostics, Statens Serum Institut, Copenhagen, Denmark	https://www.gisaid.org
hCoV-19/Denmark/DCGC-43654/2021	EPI_ISL_1024032		Albertsen Lab, Department of Chemistry and Bioscience, Aalborg University, Denmark	Danish Covid-19 Genome Consortium	Department of Virus and Microbiological Special Diagnostics, Statens Serum Institut, Copenhagen, Denmark	https://www.gisaid.org
hCoV-19/Denmark/DCGC-31513/2021	EPI_ISL_855893		Albertsen Lab, Department of Chemistry and Bioscience, Aalborg University, Denmark	Danish Covid-19 Genome Consortium	Department of Virus and Microbiological Special Diagnostics, Statens Serum Institut, Copenhagen, Denmark	https://www.gisaid.org
hCoV-19/Denmark/DCGC-40748/2021	EPI_ISL_972425		Albertsen Lab, Department of Chemistry and Bioscience, Aalborg University, Denmark	Danish Covid-19 Genome Consortium	Department of Virus and Microbiological Special Diagnostics, Statens Serum Institut, Copenhagen, Denmark	https://www.gisaid.org
hCoV-19/Denmark/DCGC-69293/2021	EPI_ISL_1877864		Albertsen Lab, Department of Chemistry and Bioscience, Aalborg University, Denmark	Danish Covid-19 Genome Consortium	Department of Virus and Microbiological Special Diagnostics, Statens Serum Institut, Copenhagen, Denmark	https://www.gisaid.org
hCoV-19/Denmark/DCGC-28874/2021	EPI_ISL_844725		Albertsen Lab, Department of Chemistry and Bioscience, Aalborg University, Denmark	Danish Covid-19 Genome Consortium	Department of Virus and Microbiological Special Diagnostics, Statens Serum Institut, Copenhagen, Denmark	https://www.gisaid.org
hCoV-19/Denmark/DCGC-40751/2021	EPI_ISL_972428		Albertsen Lab, Department of Chemistry and Bioscience, Aalborg University, Denmark	Danish Covid-19 Genome Consortium	Department of Virus and Microbiological Special Diagnostics, Statens Serum Institut, Copenhagen, Denmark	https://www.gisaid.org
hCoV-19/Denmark/DCGC-32789/2021	EPI_ISL_869793		Albertsen Lab, Department of Chemistry and Bioscience, Aalborg University, Denmark	Danish Covid-19 Genome Consortium	Department of Virus and Microbiological Special Diagnostics, Statens Serum Institut, Copenhagen, Denmark	https://www.gisaid.org
hCoV-19/Denmark/DCGC-40757/2021	EPI_ISL_972434		Albertsen Lab, Department of Chemistry and Bioscience, Aalborg University, Denmark	Danish Covid-19 Genome Consortium	Department of Virus and Microbiological Special Diagnostics, Statens Serum Institut, Copenhagen, Denmark	https://www.gisaid.org
hCoV-19/Denmark/DCGC-37128/2021	EPI_ISL_928269		Albertsen Lab, Department of Chemistry and Bioscience, Aalborg University, Denmark	Danish Covid-19 Genome Consortium	Department of Virus and Microbiological Special Diagnostics, Statens Serum Institut, Copenhagen, Denmark	https://www.gisaid.org
hCoV-19/Denmark/DCGC-32479/2021	EPI_ISL_869483		Albertsen Lab, Department of Chemistry and Bioscience, Aalborg University, Denmark	Danish Covid-19 Genome Consortium	Department of Virus and Microbiological Special Diagnostics, Statens Serum Institut, Copenhagen, Denmark	https://www.gisaid.org
hCoV-19/Denmark/DCGC-40758/2021	EPI_ISL_972435		Albertsen Lab, Department of Chemistry and Bioscience, Aalborg University, Denmark	Danish Covid-19 Genome Consortium	Department of Virus and Microbiological Special Diagnostics, Statens Serum Institut, Copenhagen, Denmark	https://www.gisaid.org
hCoV-19/Denmark/DCGC-40759/2021	EPI_ISL_972436		Albertsen Lab, Department of Chemistry and Bioscience, Aalborg University, Denmark	Danish Covid-19 Genome Consortium	Department of Virus and Microbiological Special Diagnostics, Statens Serum Institut, Copenhagen, Denmark	https://www.gisaid.org
hCoV-19/Denmark/DCGC-37129/2021	EPI_ISL_928270		Albertsen Lab, Department of Chemistry and Bioscience, Aalborg University, Denmark	Danish Covid-19 Genome Consortium	Department of Virus and Microbiological Special Diagnostics, Statens Serum Institut, Copenhagen, Denmark	https://www.gisaid.org
hCoV-19/Denmark/DCGC-37130/2021	EPI_ISL_928271		Albertsen Lab, Department of Chemistry and Bioscience, Aalborg University, Denmark	Danish Covid-19 Genome Consortium	Department of Virus and Microbiological Special Diagnostics, Statens Serum Institut, Copenhagen, Denmark	https://www.gisaid.org
hCoV-19/Denmark/DCGC-40761/2021	EPI_ISL_972438		Albertsen Lab, Department of Chemistry and Bioscience, Aalborg University, Denmark	Danish Covid-19 Genome Consortium	Department of Virus and Microbiological Special Diagnostics, Statens Serum Institut, Copenhagen, Denmark	https://www.gisaid.org
hCoV-19/Denmark/DCGC-37132/2021	EPI_ISL_928273		Albertsen Lab, Department of Chemistry and Bioscience, Aalborg University, Denmark	Danish Covid-19 Genome Consortium	Department of Virus and Microbiological Special Diagnostics, Statens Serum Institut, Copenhagen, Denmark	https://www.gisaid.org
hCoV-19/Denmark/DCGC-31098/2021	EPI_ISL_847200		Albertsen Lab, Department of Chemistry and Bioscience, Aalborg University, Denmark	Danish Covid-19 Genome Consortium	Department of Virus and Microbiological Special Diagnostics, Statens Serum Institut, Copenhagen, Denmark	https://www.gisaid.org
hCoV-19/Denmark/DCGC-44183/2021	EPI_ISL_1024561		Albertsen Lab, Department of Chemistry and Bioscience, Aalborg University, Denmark	Danish Covid-19 Genome Consortium	Department of Virus and Microbiological Special Diagnostics, Statens Serum Institut, Copenhagen, Denmark	https://www.gisaid.org
hCoV-19/Denmark/DCGC-20706/2020	EPI_ISL_758879		Albertsen Lab, Department of Chemistry and Bioscience, Aalborg University, Denmark	Danish Covid-19 Genome Consortium	Department of Virus and Microbiological Special Diagnostics, Statens Serum Institut, Copenhagen, Denmark	https://www.gisaid.org
hCoV-19/Denmark/DCGC-40770/2021	EPI_ISL_972447		Albertsen Lab, Department of Chemistry and Bioscience, Aalborg University, Denmark	Danish Covid-19 Genome Consortium	Department of Virus and Microbiological Special Diagnostics, Statens Serum Institut, Copenhagen, Denmark	https://www.gisaid.org
hCoV-19/Denmark/DCGC-40771/2021	EPI_ISL_972448		Albertsen Lab, Department of Chemistry and Bioscience, Aalborg University, Denmark	Danish Covid-19 Genome Consortium	Department of Virus and Microbiological Special Diagnostics, Statens Serum Institut, Copenhagen, Denmark	https://www.gisaid.org
hCoV-19/Denmark/DCGC-23386/2020	EPI_ISL_793195		Albertsen Lab, Department of Chemistry and Bioscience, Aalborg University, Denmark	Danish Covid-19 Genome Consortium	Department of Virus and Microbiological Special Diagnostics, Statens Serum Institut, Copenhagen, Denmark	https://www.gisaid.org
hCoV-19/Denmark/DCGC-31851/2021	EPI_ISL_856267		Albertsen Lab, Department of Chemistry and Bioscience, Aalborg University, Denmark	Danish Covid-19 Genome Consortium	Department of Virus and Microbiological Special Diagnostics, Statens Serum Institut, Copenhagen, Denmark	https://www.gisaid.org
hCoV-19/Denmark/DCGC-43657/2021	EPI_ISL_1024035		Albertsen Lab, Department of Chemistry and Bioscience, Aalborg University, Denmark	Danish Covid-19 Genome Consortium	Department of Virus and Microbiological Special Diagnostics, Statens Serum Institut, Copenhagen, Denmark	https://www.gisaid.org
hCoV-19/Denmark/DCGC-37153/2021	EPI_ISL_928294		Albertsen Lab, Department of Chemistry and Bioscience, Aalborg University, Denmark	Danish Covid-19 Genome Consortium	Department of Virus and Microbiological Special Diagnostics, Statens Serum Institut, Copenhagen, Denmark	https://www.gisaid.org
hCoV-19/Denmark/DCGC-34054/2021	EPI_ISL_871064		Albertsen Lab, Department of Chemistry and Bioscience, Aalborg University, Denmark	Danish Covid-19 Genome Consortium	Department of Virus and Microbiological Special Diagnostics, Statens Serum Institut, Copenhagen, Denmark	https://www.gisaid.org
hCoV-19/Denmark/DCGC-40780/2021	EPI_ISL_972457		Albertsen Lab, Department of Chemistry and Bioscience, Aalborg University, Denmark	Danish Covid-19 Genome Consortium	Department of Virus and Microbiological Special Diagnostics, Statens Serum Institut, Copenhagen, Denmark	https://www.gisaid.org
hCoV-19/Denmark/DCGC-25904/2021	EPI_ISL_818285		Albertsen Lab, Department of Chemistry and Bioscience, Aalborg University, Denmark	Danish Covid-19 Genome Consortium	Department of Virus and Microbiological Special Diagnostics, Statens Serum Institut, Copenhagen, Denmark	https://www.gisaid.org
hCoV-19/Denmark/DCGC-32793/2021	EPI_ISL_869797		Albertsen Lab, Department of Chemistry and Bioscience, Aalborg University, Denmark	Danish Covid-19 Genome Consortium	Department of Virus and Microbiological Special Diagnostics, Statens Serum Institut, Copenhagen, Denmark	https://www.gisaid.org
hCoV-19/Denmark/DCGC-31997/2021	EPI_ISL_856413		Albertsen Lab, Department of Chemistry and Bioscience, Aalborg University, Denmark	Danish Covid-19 Genome Consortium	Department of Virus and Microbiological Special Diagnostics, Statens Serum Institut, Copenhagen, Denmark	https://www.gisaid.org
hCoV-19/Denmark/DCGC-37160/2021	EPI_ISL_928301		Albertsen Lab, Department of Chemistry and Bioscience, Aalborg University, Denmark	Danish Covid-19 Genome Consortium	Department of Virus and Microbiological Special Diagnostics, Statens Serum Institut, Copenhagen, Denmark	https://www.gisaid.org
hCoV-19/Denmark/DCGC-22973/2020	EPI_ISL_793181		Albertsen Lab, Department of Chemistry and Bioscience, Aalborg University, Denmark	Danish Covid-19 Genome Consortium	Department of Virus and Microbiological Special Diagnostics, Statens Serum Institut, Copenhagen, Denmark	https://www.gisaid.org
hCoV-19/Denmark/DCGC-33100/2021	EPI_ISL_870105		Albertsen Lab, Department of Chemistry and Bioscience, Aalborg University, Denmark	Danish Covid-19 Genome Consortium	Department of Virus and Microbiological Special Diagnostics, Statens Serum Institut, Copenhagen, Denmark	https://www.gisaid.org
hCoV-19/Denmark/DCGC-29259/2021	EPI_ISL_843306		Albertsen Lab, Department of Chemistry and Bioscience, Aalborg University, Denmark	Danish Covid-19 Genome Consortium	Department of Virus and Microbiological Special Diagnostics, Statens Serum Institut, Copenhagen, Denmark	https://www.gisaid.org
hCoV-19/Denmark/DCGC-18515/2020	EPI_ISL_749292		Albertsen Lab, Department of Chemistry and Bioscience, Aalborg University, Denmark	Danish Covid-19 Genome Consortium	Department of Virus and Microbiological Special Diagnostics, Statens Serum Institut, Copenhagen, Denmark	https://www.gisaid.org
hCoV-19/Denmark/DCGC-43427/2021	EPI_ISL_1023771		Albertsen Lab, Department of Chemistry and Bioscience, Aalborg University, Denmark	Danish Covid-19 Genome Consortium	Department of Virus and Microbiological Special Diagnostics, Statens Serum Institut, Copenhagen, Denmark	https://www.gisaid.org
hCoV-19/Denmark/DCGC-44439/2021	EPI_ISL_1024817		Albertsen Lab, Department of Chemistry and Bioscience, Aalborg University, Denmark	Danish Covid-19 Genome Consortium	Department of Virus and Microbiological Special Diagnostics, Statens Serum Institut, Copenhagen, Denmark	https://www.gisaid.org
hCoV-19/Denmark/DCGC-25910/2021	EPI_ISL_818269		Albertsen Lab, Department of Chemistry and Bioscience, Aalborg University, Denmark	Danish Covid-19 Genome Consortium	Department of Virus and Microbiological Special Diagnostics, Statens Serum Institut, Copenhagen, Denmark	https://www.gisaid.org
hCoV-19/Denmark/DCGC-40791/2021	EPI_ISL_972468		Albertsen Lab, Department of Chemistry and Bioscience, Aalborg University, Denmark	Danish Covid-19 Genome Consortium	Department of Virus and Microbiological Special Diagnostics, Statens Serum Institut, Copenhagen, Denmark	https://www.gisaid.org
hCoV-19/Denmark/DCGC-43659/2021	EPI_ISL_1024037		Albertsen Lab, Department of Chemistry and Bioscience, Aalborg University, Denmark	Danish Covid-19 Genome Consortium	Department of Virus and Microbiological Special Diagnostics, Statens Serum Institut, Copenhagen, Denmark	https://www.gisaid.org
hCoV-19/Denmark/DCGC-44440/2021	EPI_ISL_1024818		Albertsen Lab, Department of Chemistry and Bioscience, Aalborg University, Denmark	Danish Covid-19 Genome Consortium	Department of Virus and Microbiological Special Diagnostics, Statens Serum Institut, Copenhagen, Denmark	https://www.gisaid.org
hCoV-19/Denmark/DCGC-40794/2021	EPI_ISL_972471		Albertsen Lab, Department of Chemistry and Bioscience, Aalborg University, Denmark	Danish Covid-19 Genome Consortium	Department of Virus and Microbiological Special Diagnostics, Statens Serum Institut, Copenhagen, Denmark	https://www.gisaid.org
hCoV-19/Denmark/DCGC-43661/2021	EPI_ISL_1024039		Albertsen Lab, Department of Chemistry and Bioscience, Aalborg University, Denmark	Danish Covid-19 Genome Consortium	Department of Virus and Microbiological Special Diagnostics, Statens Serum Institut, Copenhagen, Denmark	https://www.gisaid.org
hCoV-19/Denmark/DCGC-37180/2021	EPI_ISL_928321		Albertsen Lab, Department of Chemistry and Bioscience, Aalborg University, Denmark	Danish Covid-19 Genome Consortium	Department of Virus and Microbiological Special Diagnostics, Statens Serum Institut, Copenhagen, Denmark	https://www.gisaid.org
hCoV-19/Denmark/DCGC-40795/2021	EPI_ISL_972472		Albertsen Lab, Department of Chemistry and Bioscience, Aalborg University, Denmark	Danish Covid-19 Genome Consortium	Department of Virus and Microbiological Special Diagnostics, Statens Serum Institut, Copenhagen, Denmark	https://www.gisaid.org
hCoV-19/Denmark/DCGC-37183/2021	EPI_ISL_928324		Albertsen Lab, Department of Chemistry and Bioscience, Aalborg University, Denmark	Danish Covid-19 Genome Consortium	Department of Virus and Microbiological Special Diagnostics, Statens Serum Institut, Copenhagen, Denmark	https://www.gisaid.org
hCoV-19/Denmark/DCGC-37184/2021	EPI_ISL_928325		Albertsen Lab, Department of Chemistry and Bioscience, Aalborg University, Denmark	Danish Covid-19 Genome Consortium	Department of Virus and Microbiological Special Diagnostics, Statens Serum Institut, Copenhagen, Denmark	https://www.gisaid.org
hCoV-19/Denmark/DCGC-40798/2021	EPI_ISL_972475		Albertsen Lab, Department of Chemistry and Bioscience, Aalborg University, Denmark	Danish Covid-19 Genome Consortium	Department of Virus and Microbiological Special Diagnostics, Statens Serum Institut, Copenhagen, Denmark	https://www.gisaid.org
hCoV-19/Denmark/DCGC-37196/2021	EPI_ISL_928337		Albertsen Lab, Department of Chemistry and Bioscience, Aalborg University, Denmark	Danish Covid-19 Genome Consortium	Department of Virus and Microbiological Special Diagnostics, Statens Serum Institut, Copenhagen, Denmark	https://www.gisaid.org
hCoV-19/Denmark/DCGC-25916/2021	EPI_ISL_818286		Albertsen Lab, Department of Chemistry and Bioscience, Aalborg University, Denmark	Danish Covid-19 Genome Consortium	Department of Virus and Microbiological Special Diagnostics, Statens Serum Institut, Copenhagen, Denmark	https://www.gisaid.org
hCoV-19/Denmark/DCGC-37200/2021	EPI_ISL_928341		Albertsen Lab, Department of Chemistry and Bioscience, Aalborg University, Denmark	Danish Covid-19 Genome Consortium	Department of Virus and Microbiological Special Diagnostics, Statens Serum Institut, Copenhagen, Denmark	https://www.gisaid.org
hCoV-19/Denmark/DCGC-33802/2021	EPI_ISL_870812		Albertsen Lab, Department of Chemistry and Bioscience, Aalborg University, Denmark	Danish Covid-19 Genome Consortium	Department of Virus and Microbiological Special Diagnostics, Statens Serum Institut, Copenhagen, Denmark	https://www.gisaid.org
hCoV-19/Denmark/DCGC-44187/2021	EPI_ISL_1024565		Albertsen Lab, Department of Chemistry and Bioscience, Aalborg University, Denmark	Danish Covid-19 Genome Consortium	Department of Virus and Microbiological Special Diagnostics, Statens Serum Institut, Copenhagen, Denmark	https://www.gisaid.org
hCoV-19/Denmark/DCGC-37210/2021	EPI_ISL_928351		Albertsen Lab, Department of Chemistry and Bioscience, Aalborg University, Denmark	Danish Covid-19 Genome Consortium	Department of Virus and Microbiological Special Diagnostics, Statens Serum Institut, Copenhagen, Denmark	https://www.gisaid.org
hCoV-19/Denmark/DCGC-40806/2021	EPI_ISL_972483		Albertsen Lab, Department of Chemistry and Bioscience, Aalborg University, Denmark	Danish Covid-19 Genome Consortium	Department of Virus and Microbiological Special Diagnostics, Statens Serum Institut, Copenhagen, Denmark	https://www.gisaid.org
hCoV-19/Denmark/DCGC-44189/2021	EPI_ISL_1024567		Albertsen Lab, Department of Chemistry and Bioscience, Aalborg University, Denmark	Danish Covid-19 Genome Consortium	Department of Virus and Microbiological Special Diagnostics, Statens Serum Institut, Copenhagen, Denmark	https://www.gisaid.org
hCoV-19/Denmark/DCGC-40812/2021	EPI_ISL_972489		Albertsen Lab, Department of Chemistry and Bioscience, Aalborg University, Denmark	Danish Covid-19 Genome Consortium	Department of Virus and Microbiological Special Diagnostics, Statens Serum Institut, Copenhagen, Denmark	https://www.gisaid.org
hCoV-19/Denmark/DCGC-40813/2021	EPI_ISL_972490		Albertsen Lab, Department of Chemistry and Bioscience, Aalborg University, Denmark	Danish Covid-19 Genome Consortium	Department of Virus and Microbiological Special Diagnostics, Statens Serum Institut, Copenhagen, Denmark	https://www.gisaid.org
hCoV-19/Denmark/DCGC-44443/2021	EPI_ISL_1024821		Albertsen Lab, Department of Chemistry and Bioscience, Aalborg University, Denmark	Danish Covid-19 Genome Consortium	Department of Virus and Microbiological Special Diagnostics, Statens Serum Institut, Copenhagen, Denmark	https://www.gisaid.org
hCoV-19/Denmark/DCGC-43430/2021	EPI_ISL_1023774		Albertsen Lab, Department of Chemistry and Bioscience, Aalborg University, Denmark	Danish Covid-19 Genome Consortium	Department of Virus and Microbiological Special Diagnostics, Statens Serum Institut, Copenhagen, Denmark	https://www.gisaid.org
hCoV-19/Denmark/DCGC-37227/2021	EPI_ISL_928368		Albertsen Lab, Department of Chemistry and Bioscience, Aalborg University, Denmark	Danish Covid-19 Genome Consortium	Department of Virus and Microbiological Special Diagnostics, Statens Serum Institut, Copenhagen, Denmark	https://www.gisaid.org
hCoV-19/Denmark/DCGC-32801/2021	EPI_ISL_869805		Albertsen Lab, Department of Chemistry and Bioscience, Aalborg University, Denmark	Danish Covid-19 Genome Consortium	Department of Virus and Microbiological Special Diagnostics, Statens Serum Institut, Copenhagen, Denmark	https://www.gisaid.org
hCoV-19/Denmark/DCGC-44444/2021	EPI_ISL_1024822		Albertsen Lab, Department of Chemistry and Bioscience, Aalborg University, Denmark	Danish Covid-19 Genome Consortium	Department of Virus and Microbiological Special Diagnostics, Statens Serum Institut, Copenhagen, Denmark	https://www.gisaid.org
hCoV-19/Denmark/DCGC-37229/2021	EPI_ISL_928370		Albertsen Lab, Department of Chemistry and Bioscience, Aalborg University, Denmark	Danish Covid-19 Genome Consortium	Department of Virus and Microbiological Special Diagnostics, Statens Serum Institut, Copenhagen, Denmark	https://www.gisaid.org
hCoV-19/Denmark/DCGC-37232/2021	EPI_ISL_928373		Albertsen Lab, Department of Chemistry and Bioscience, Aalborg University, Denmark	Danish Covid-19 Genome Consortium	Department of Virus and Microbiological Special Diagnostics, Statens Serum Institut, Copenhagen, Denmark	https://www.gisaid.org
hCoV-19/Denmark/DCGC-40823/2021	EPI_ISL_972500		Albertsen Lab, Department of Chemistry and Bioscience, Aalborg University, Denmark	Danish Covid-19 Genome Consortium	Department of Virus and Microbiological Special Diagnostics, Statens Serum Institut, Copenhagen, Denmark	https://www.gisaid.org
hCoV-19/Denmark/DCGC-40830/2021	EPI_ISL_972507		Albertsen Lab, Department of Chemistry and Bioscience, Aalborg University, Denmark	Danish Covid-19 Genome Consortium	Department of Virus and Microbiological Special Diagnostics, Statens Serum Institut, Copenhagen, Denmark	https://www.gisaid.org
hCoV-19/Denmark/DCGC-25920/2021	EPI_ISL_818287		Albertsen Lab, Department of Chemistry and Bioscience, Aalborg University, Denmark	Danish Covid-19 Genome Consortium	Department of Virus and Microbiological Special Diagnostics, Statens Serum Institut, Copenhagen, Denmark	https://www.gisaid.org
hCoV-19/Denmark/DCGC-40833/2021	EPI_ISL_972510		Albertsen Lab, Department of Chemistry and Bioscience, Aalborg University, Denmark	Danish Covid-19 Genome Consortium	Department of Virus and Microbiological Special Diagnostics, Statens Serum Institut, Copenhagen, Denmark	https://www.gisaid.org
hCoV-19/Denmark/DCGC-40836/2021	EPI_ISL_972513		Albertsen Lab, Department of Chemistry and Bioscience, Aalborg University, Denmark	Danish Covid-19 Genome Consortium	Department of Virus and Microbiological Special Diagnostics, Statens Serum Institut, Copenhagen, Denmark	https://www.gisaid.org
hCoV-19/Denmark/DCGC-37240/2021	EPI_ISL_928381		Albertsen Lab, Department of Chemistry and Bioscience, Aalborg University, Denmark	Danish Covid-19 Genome Consortium	Department of Virus and Microbiological Special Diagnostics, Statens Serum Institut, Copenhagen, Denmark	https://www.gisaid.org
hCoV-19/Denmark/DCGC-31856/2021	EPI_ISL_856272		Albertsen Lab, Department of Chemistry and Bioscience, Aalborg University, Denmark	Danish Covid-19 Genome Consortium	Department of Virus and Microbiological Special Diagnostics, Statens Serum Institut, Copenhagen, Denmark	https://www.gisaid.org
hCoV-19/Denmark/DCGC-40841/2021	EPI_ISL_972518		Albertsen Lab, Department of Chemistry and Bioscience, Aalborg University, Denmark	Danish Covid-19 Genome Consortium	Department of Virus and Microbiological Special Diagnostics, Statens Serum Institut, Copenhagen, Denmark	https://www.gisaid.org
hCoV-19/Denmark/DCGC-21748/2020	EPI_ISL_757883		Albertsen Lab, Department of Chemistry and Bioscience, Aalborg University, Denmark	Danish Covid-19 Genome Consortium	Department of Virus and Microbiological Special Diagnostics, Statens Serum Institut, Copenhagen, Denmark	https://www.gisaid.org
hCoV-19/Denmark/DCGC-43940/2021	EPI_ISL_1024318		Albertsen Lab, Department of Chemistry and Bioscience, Aalborg University, Denmark	Danish Covid-19 Genome Consortium	Department of Virus and Microbiological Special Diagnostics, Statens Serum Institut, Copenhagen, Denmark	https://www.gisaid.org
hCoV-19/Denmark/DCGC-37252/2021	EPI_ISL_928393		Albertsen Lab, Department of Chemistry and Bioscience, Aalborg University, Denmark	Danish Covid-19 Genome Consortium	Department of Virus and Microbiological Special Diagnostics, Statens Serum Institut, Copenhagen, Denmark	https://www.gisaid.org
hCoV-19/Denmark/DCGC-37253/2021	EPI_ISL_928394		Albertsen Lab, Department of Chemistry and Bioscience, Aalborg University, Denmark	Danish Covid-19 Genome Consortium	Department of Virus and Microbiological Special Diagnostics, Statens Serum Institut, Copenhagen, Denmark	https://www.gisaid.org
hCoV-19/Denmark/DCGC-37255/2021	EPI_ISL_928396		Albertsen Lab, Department of Chemistry and Bioscience, Aalborg University, Denmark	Danish Covid-19 Genome Consortium	Department of Virus and Microbiological Special Diagnostics, Statens Serum Institut, Copenhagen, Denmark	https://www.gisaid.org
hCoV-19/Denmark/DCGC-28888/2021	EPI_ISL_844728		Albertsen Lab, Department of Chemistry and Bioscience, Aalborg University, Denmark	Danish Covid-19 Genome Consortium	Department of Virus and Microbiological Special Diagnostics, Statens Serum Institut, Copenhagen, Denmark	https://www.gisaid.org
hCoV-19/Denmark/DCGC-26445/2021	EPI_ISL_817315		Albertsen Lab, Department of Chemistry and Bioscience, Aalborg University, Denmark	Danish Covid-19 Genome Consortium	Department of Virus and Microbiological Special Diagnostics, Statens Serum Institut, Copenhagen, Denmark	https://www.gisaid.org
hCoV-19/Denmark/DCGC-32802/2021	EPI_ISL_869806		Albertsen Lab, Department of Chemistry and Bioscience, Aalborg University, Denmark	Danish Covid-19 Genome Consortium	Department of Virus and Microbiological Special Diagnostics, Statens Serum Institut, Copenhagen, Denmark	https://www.gisaid.org
hCoV-19/Denmark/DCGC-46906/2021	EPI_ISL_1066417		Albertsen Lab, Department of Chemistry and Bioscience, Aalborg University, Denmark	Danish Covid-19 Genome Consortium	Department of Virus and Microbiological Special Diagnostics, Statens Serum Institut, Copenhagen, Denmark	https://www.gisaid.org
hCoV-19/Denmark/DCGC-43941/2021	EPI_ISL_1024319		Albertsen Lab, Department of Chemistry and Bioscience, Aalborg University, Denmark	Danish Covid-19 Genome Consortium	Department of Virus and Microbiological Special Diagnostics, Statens Serum Institut, Copenhagen, Denmark	https://www.gisaid.org
hCoV-19/Denmark/DCGC-40849/2021	EPI_ISL_972526		Albertsen Lab, Department of Chemistry and Bioscience, Aalborg University, Denmark	Danish Covid-19 Genome Consortium	Department of Virus and Microbiological Special Diagnostics, Statens Serum Institut, Copenhagen, Denmark	https://www.gisaid.org
hCoV-19/Denmark/DCGC-40850/2021	EPI_ISL_972527		Albertsen Lab, Department of Chemistry and Bioscience, Aalborg University, Denmark	Danish Covid-19 Genome Consortium	Department of Virus and Microbiological Special Diagnostics, Statens Serum Institut, Copenhagen, Denmark	https://www.gisaid.org
hCoV-19/Denmark/DCGC-40851/2021	EPI_ISL_972528		Albertsen Lab, Department of Chemistry and Bioscience, Aalborg University, Denmark	Danish Covid-19 Genome Consortium	Department of Virus and Microbiological Special Diagnostics, Statens Serum Institut, Copenhagen, Denmark	https://www.gisaid.org
hCoV-19/Denmark/DCGC-17643/2020	EPI_ISL_750296		Albertsen Lab, Department of Chemistry and Bioscience, Aalborg University, Denmark	Danish Covid-19 Genome Consortium	Department of Virus and Microbiological Special Diagnostics, Statens Serum Institut, Copenhagen, Denmark	https://www.gisaid.org
hCoV-19/Denmark/DCGC-40853/2021	EPI_ISL_972530		Albertsen Lab, Department of Chemistry and Bioscience, Aalborg University, Denmark	Danish Covid-19 Genome Consortium	Department of Virus and Microbiological Special Diagnostics, Statens Serum Institut, Copenhagen, Denmark	https://www.gisaid.org
hCoV-19/Denmark/DCGC-37270/2021	EPI_ISL_928411		Albertsen Lab, Department of Chemistry and Bioscience, Aalborg University, Denmark	Danish Covid-19 Genome Consortium	Department of Virus and Microbiological Special Diagnostics, Statens Serum Institut, Copenhagen, Denmark	https://www.gisaid.org
hCoV-19/Denmark/DCGC-37273/2021	EPI_ISL_928414		Albertsen Lab, Department of Chemistry and Bioscience, Aalborg University, Denmark	Danish Covid-19 Genome Consortium	Department of Virus and Microbiological Special Diagnostics, Statens Serum Institut, Copenhagen, Denmark	https://www.gisaid.org
hCoV-19/Denmark/DCGC-70574/2020	EPI_ISL_1879145		Albertsen Lab, Department of Chemistry and Bioscience, Aalborg University, Denmark	Danish Covid-19 Genome Consortium	Department of Virus and Microbiological Special Diagnostics, Statens Serum Institut, Copenhagen, Denmark	https://www.gisaid.org
hCoV-19/Denmark/DCGC-27159/2020	EPI_ISL_817322		Albertsen Lab, Department of Chemistry and Bioscience, Aalborg University, Denmark	Danish Covid-19 Genome Consortium	Department of Virus and Microbiological Special Diagnostics, Statens Serum Institut, Copenhagen, Denmark	https://www.gisaid.org
hCoV-19/Denmark/DCGC-37278/2021	EPI_ISL_928419		Albertsen Lab, Department of Chemistry and Bioscience, Aalborg University, Denmark	Danish Covid-19 Genome Consortium	Department of Virus and Microbiological Special Diagnostics, Statens Serum Institut, Copenhagen, Denmark	https://www.gisaid.org
hCoV-19/Denmark/DCGC-37280/2021	EPI_ISL_928421		Albertsen Lab, Department of Chemistry and Bioscience, Aalborg University, Denmark	Danish Covid-19 Genome Consortium	Department of Virus and Microbiological Special Diagnostics, Statens Serum Institut, Copenhagen, Denmark	https://www.gisaid.org
hCoV-19/Denmark/DCGC-33811/2021	EPI_ISL_870821		Albertsen Lab, Department of Chemistry and Bioscience, Aalborg University, Denmark	Danish Covid-19 Genome Consortium	Department of Virus and Microbiological Special Diagnostics, Statens Serum Institut, Copenhagen, Denmark	https://www.gisaid.org
hCoV-19/Denmark/DCGC-37282/2021	EPI_ISL_928423		Albertsen Lab, Department of Chemistry and Bioscience, Aalborg University, Denmark	Danish Covid-19 Genome Consortium	Department of Virus and Microbiological Special Diagnostics, Statens Serum Institut, Copenhagen, Denmark	https://www.gisaid.org
hCoV-19/Denmark/DCGC-25926/2021	EPI_ISL_818276		Albertsen Lab, Department of Chemistry and Bioscience, Aalborg University, Denmark	Danish Covid-19 Genome Consortium	Department of Virus and Microbiological Special Diagnostics, Statens Serum Institut, Copenhagen, Denmark	https://www.gisaid.org
hCoV-19/Denmark/DCGC-37287/2021	EPI_ISL_928428		Albertsen Lab, Department of Chemistry and Bioscience, Aalborg University, Denmark	Danish Covid-19 Genome Consortium	Department of Virus and Microbiological Special Diagnostics, Statens Serum Institut, Copenhagen, Denmark	https://www.gisaid.org
hCoV-19/Denmark/DCGC-32494/2021	EPI_ISL_869498		Albertsen Lab, Department of Chemistry and Bioscience, Aalborg University, Denmark	Danish Covid-19 Genome Consortium	Department of Virus and Microbiological Special Diagnostics, Statens Serum Institut, Copenhagen, Denmark	https://www.gisaid.org
hCoV-19/Denmark/DCGC-37294/2021	EPI_ISL_928435		Albertsen Lab, Department of Chemistry and Bioscience, Aalborg University, Denmark	Danish Covid-19 Genome Consortium	Department of Virus and Microbiological Special Diagnostics, Statens Serum Institut, Copenhagen, Denmark	https://www.gisaid.org
hCoV-19/Denmark/DCGC-37295/2021	EPI_ISL_928436		Albertsen Lab, Department of Chemistry and Bioscience, Aalborg University, Denmark	Danish Covid-19 Genome Consortium	Department of Virus and Microbiological Special Diagnostics, Statens Serum Institut, Copenhagen, Denmark	https://www.gisaid.org
hCoV-19/Denmark/DCGC-43431/2021	EPI_ISL_1023775		Albertsen Lab, Department of Chemistry and Bioscience, Aalborg University, Denmark	Danish Covid-19 Genome Consortium	Department of Virus and Microbiological Special Diagnostics, Statens Serum Institut, Copenhagen, Denmark	https://www.gisaid.org
hCoV-19/Denmark/DCGC-30698/2021	EPI_ISL_847188		Albertsen Lab, Department of Chemistry and Bioscience, Aalborg University, Denmark	Danish Covid-19 Genome Consortium	Department of Virus and Microbiological Special Diagnostics, Statens Serum Institut, Copenhagen, Denmark	https://www.gisaid.org
hCoV-19/Denmark/DCGC-30981/2021	EPI_ISL_847195		Albertsen Lab, Department of Chemistry and Bioscience, Aalborg University, Denmark	Danish Covid-19 Genome Consortium	Department of Virus and Microbiological Special Diagnostics, Statens Serum Institut, Copenhagen, Denmark	https://www.gisaid.org
hCoV-19/Denmark/DCGC-22294/2020	EPI_ISL_757890		Albertsen Lab, Department of Chemistry and Bioscience, Aalborg University, Denmark	Danish Covid-19 Genome Consortium	Department of Virus and Microbiological Special Diagnostics, Statens Serum Institut, Copenhagen, Denmark	https://www.gisaid.org
hCoV-19/Denmark/DCGC-43432/2021	EPI_ISL_1023776		Albertsen Lab, Department of Chemistry and Bioscience, Aalborg University, Denmark	Danish Covid-19 Genome Consortium	Department of Virus and Microbiological Special Diagnostics, Statens Serum Institut, Copenhagen, Denmark	https://www.gisaid.org
hCoV-19/Denmark/DCGC-37312/2021	EPI_ISL_928453		Albertsen Lab, Department of Chemistry and Bioscience, Aalborg University, Denmark	Danish Covid-19 Genome Consortium	Department of Virus and Microbiological Special Diagnostics, Statens Serum Institut, Copenhagen, Denmark	https://www.gisaid.org
hCoV-19/Denmark/DCGC-46927/2021	EPI_ISL_1066438		Albertsen Lab, Department of Chemistry and Bioscience, Aalborg University, Denmark	Danish Covid-19 Genome Consortium	Department of Virus and Microbiological Special Diagnostics, Statens Serum Institut, Copenhagen, Denmark	https://www.gisaid.org
hCoV-19/Denmark/DCGC-43433/2021	EPI_ISL_1023777		Albertsen Lab, Department of Chemistry and Bioscience, Aalborg University, Denmark	Danish Covid-19 Genome Consortium	Department of Virus and Microbiological Special Diagnostics, Statens Serum Institut, Copenhagen, Denmark	https://www.gisaid.org
hCoV-19/Denmark/DCGC-9482/2020	EPI_ISL_668598		Albertsen Lab, Department of Chemistry and Bioscience, Aalborg University, Denmark	Danish Covid-19 Genome Consortium	Department of Virus and Microbiological Special Diagnostics, Statens Serum Institut, Copenhagen, Denmark	https://www.gisaid.org
hCoV-19/Denmark/DCGC-40874/2021	EPI_ISL_972551		Albertsen Lab, Department of Chemistry and Bioscience, Aalborg University, Denmark	Danish Covid-19 Genome Consortium	Department of Virus and Microbiological Special Diagnostics, Statens Serum Institut, Copenhagen, Denmark	https://www.gisaid.org
hCoV-19/Denmark/DCGC-37322/2021	EPI_ISL_928463		Albertsen Lab, Department of Chemistry and Bioscience, Aalborg University, Denmark	Danish Covid-19 Genome Consortium	Department of Virus and Microbiological Special Diagnostics, Statens Serum Institut, Copenhagen, Denmark	https://www.gisaid.org
hCoV-19/Denmark/DCGC-40876/2021	EPI_ISL_972553		Albertsen Lab, Department of Chemistry and Bioscience, Aalborg University, Denmark	Danish Covid-19 Genome Consortium	Department of Virus and Microbiological Special Diagnostics, Statens Serum Institut, Copenhagen, Denmark	https://www.gisaid.org
hCoV-19/Denmark/DCGC-17084/2020	EPI_ISL_750289		Albertsen Lab, Department of Chemistry and Bioscience, Aalborg University, Denmark	Danish Covid-19 Genome Consortium	Department of Virus and Microbiological Special Diagnostics, Statens Serum Institut, Copenhagen, Denmark	https://www.gisaid.org
hCoV-19/Denmark/DCGC-43943/2021	EPI_ISL_1024321		Albertsen Lab, Department of Chemistry and Bioscience, Aalborg University, Denmark	Danish Covid-19 Genome Consortium	Department of Virus and Microbiological Special Diagnostics, Statens Serum Institut, Copenhagen, Denmark	https://www.gisaid.org
hCoV-19/Denmark/DCGC-33108/2021	EPI_ISL_870113		Albertsen Lab, Department of Chemistry and Bioscience, Aalborg University, Denmark	Danish Covid-19 Genome Consortium	Department of Virus and Microbiological Special Diagnostics, Statens Serum Institut, Copenhagen, Denmark	https://www.gisaid.org
hCoV-19/Denmark/DCGC-37338/2021	EPI_ISL_928479		Albertsen Lab, Department of Chemistry and Bioscience, Aalborg University, Denmark	Danish Covid-19 Genome Consortium	Department of Virus and Microbiological Special Diagnostics, Statens Serum Institut, Copenhagen, Denmark	https://www.gisaid.org
hCoV-19/Denmark/DCGC-43435/2021	EPI_ISL_1023779		Albertsen Lab, Department of Chemistry and Bioscience, Aalborg University, Denmark	Danish Covid-19 Genome Consortium	Department of Virus and Microbiological Special Diagnostics, Statens Serum Institut, Copenhagen, Denmark	https://www.gisaid.org
hCoV-19/Denmark/DCGC-46936/2020	EPI_ISL_1066447		Albertsen Lab, Department of Chemistry and Bioscience, Aalborg University, Denmark	Danish Covid-19 Genome Consortium	Department of Virus and Microbiological Special Diagnostics, Statens Serum Institut, Copenhagen, Denmark	https://www.gisaid.org
hCoV-19/Denmark/DCGC-37346/2021	EPI_ISL_928487		Albertsen Lab, Department of Chemistry and Bioscience, Aalborg University, Denmark	Danish Covid-19 Genome Consortium	Department of Virus and Microbiological Special Diagnostics, Statens Serum Institut, Copenhagen, Denmark	https://www.gisaid.org
hCoV-19/Denmark/DCGC-37351/2021	EPI_ISL_928492		Albertsen Lab, Department of Chemistry and Bioscience, Aalborg University, Denmark	Danish Covid-19 Genome Consortium	Department of Virus and Microbiological Special Diagnostics, Statens Serum Institut, Copenhagen, Denmark	https://www.gisaid.org
hCoV-19/Denmark/DCGC-32808/2021	EPI_ISL_869812		Albertsen Lab, Department of Chemistry and Bioscience, Aalborg University, Denmark	Danish Covid-19 Genome Consortium	Department of Virus and Microbiological Special Diagnostics, Statens Serum Institut, Copenhagen, Denmark	https://www.gisaid.org
hCoV-19/Denmark/DCGC-44192/2021	EPI_ISL_1024570		Albertsen Lab, Department of Chemistry and Bioscience, Aalborg University, Denmark	Danish Covid-19 Genome Consortium	Department of Virus and Microbiological Special Diagnostics, Statens Serum Institut, Copenhagen, Denmark	https://www.gisaid.org
hCoV-19/Denmark/DCGC-40885/2021	EPI_ISL_972562		Albertsen Lab, Department of Chemistry and Bioscience, Aalborg University, Denmark	Danish Covid-19 Genome Consortium	Department of Virus and Microbiological Special Diagnostics, Statens Serum Institut, Copenhagen, Denmark	https://www.gisaid.org
hCoV-19/Denmark/DCGC-43667/2021	EPI_ISL_1024045		Albertsen Lab, Department of Chemistry and Bioscience, Aalborg University, Denmark	Danish Covid-19 Genome Consortium	Department of Virus and Microbiological Special Diagnostics, Statens Serum Institut, Copenhagen, Denmark	https://www.gisaid.org
hCoV-19/Denmark/DCGC-25934/2021	EPI_ISL_818299		Albertsen Lab, Department of Chemistry and Bioscience, Aalborg University, Denmark	Danish Covid-19 Genome Consortium	Department of Virus and Microbiological Special Diagnostics, Statens Serum Institut, Copenhagen, Denmark	https://www.gisaid.org
hCoV-19/Denmark/DCGC-24833/2020	EPI_ISL_795197		Albertsen Lab, Department of Chemistry and Bioscience, Aalborg University, Denmark	Danish Covid-19 Genome Consortium	Department of Virus and Microbiological Special Diagnostics, Statens Serum Institut, Copenhagen, Denmark	https://www.gisaid.org
hCoV-19/Denmark/DCGC-9642/2020	EPI_ISL_668600		Albertsen Lab, Department of Chemistry and Bioscience, Aalborg University, Denmark	Danish Covid-19 Genome Consortium	Department of Virus and Microbiological Special Diagnostics, Statens Serum Institut, Copenhagen, Denmark	https://www.gisaid.org
hCoV-19/Denmark/DCGC-25048/2020	EPI_ISL_795201		Albertsen Lab, Department of Chemistry and Bioscience, Aalborg University, Denmark	Danish Covid-19 Genome Consortium	Department of Virus and Microbiological Special Diagnostics, Statens Serum Institut, Copenhagen, Denmark	https://www.gisaid.org
hCoV-19/Denmark/DCGC-32500/2021	EPI_ISL_869504		Albertsen Lab, Department of Chemistry and Bioscience, Aalborg University, Denmark	Danish Covid-19 Genome Consortium	Department of Virus and Microbiological Special Diagnostics, Statens Serum Institut, Copenhagen, Denmark	https://www.gisaid.org
hCoV-19/Denmark/DCGC-37371/2021	EPI_ISL_928512		Albertsen Lab, Department of Chemistry and Bioscience, Aalborg University, Denmark	Danish Covid-19 Genome Consortium	Department of Virus and Microbiological Special Diagnostics, Statens Serum Institut, Copenhagen, Denmark	https://www.gisaid.org
hCoV-19/Denmark/DCGC-40896/2021	EPI_ISL_972573		Albertsen Lab, Department of Chemistry and Bioscience, Aalborg University, Denmark	Danish Covid-19 Genome Consortium	Department of Virus and Microbiological Special Diagnostics, Statens Serum Institut, Copenhagen, Denmark	https://www.gisaid.org
hCoV-19/Denmark/DCGC-31225/2020	EPI_ISL_847205		Albertsen Lab, Department of Chemistry and Bioscience, Aalborg University, Denmark	Danish Covid-19 Genome Consortium	Department of Virus and Microbiological Special Diagnostics, Statens Serum Institut, Copenhagen, Denmark	https://www.gisaid.org
hCoV-19/Denmark/DCGC-37383/2021	EPI_ISL_928524		Albertsen Lab, Department of Chemistry and Bioscience, Aalborg University, Denmark	Danish Covid-19 Genome Consortium	Department of Virus and Microbiological Special Diagnostics, Statens Serum Institut, Copenhagen, Denmark	https://www.gisaid.org
hCoV-19/Denmark/DCGC-32810/2021	EPI_ISL_869814		Albertsen Lab, Department of Chemistry and Bioscience, Aalborg University, Denmark	Danish Covid-19 Genome Consortium	Department of Virus and Microbiological Special Diagnostics, Statens Serum Institut, Copenhagen, Denmark	https://www.gisaid.org
hCoV-19/Denmark/DCGC-27488/2020	EPI_ISL_815492		Albertsen Lab, Department of Chemistry and Bioscience, Aalborg University, Denmark	Danish Covid-19 Genome Consortium	Department of Virus and Microbiological Special Diagnostics, Statens Serum Institut, Copenhagen, Denmark	https://www.gisaid.org
hCoV-19/Denmark/DCGC-40902/2021	EPI_ISL_972579		Albertsen Lab, Department of Chemistry and Bioscience, Aalborg University, Denmark	Danish Covid-19 Genome Consortium	Department of Virus and Microbiological Special Diagnostics, Statens Serum Institut, Copenhagen, Denmark	https://www.gisaid.org
hCoV-19/Denmark/DCGC-40903/2021	EPI_ISL_972580		Albertsen Lab, Department of Chemistry and Bioscience, Aalborg University, Denmark	Danish Covid-19 Genome Consortium	Department of Virus and Microbiological Special Diagnostics, Statens Serum Institut, Copenhagen, Denmark	https://www.gisaid.org
hCoV-19/Denmark/DCGC-18078/2020	EPI_ISL_749288		Albertsen Lab, Department of Chemistry and Bioscience, Aalborg University, Denmark	Danish Covid-19 Genome Consortium	Department of Virus and Microbiological Special Diagnostics, Statens Serum Institut, Copenhagen, Denmark	https://www.gisaid.org
hCoV-19/Denmark/DCGC-40916/2021	EPI_ISL_972593		Albertsen Lab, Department of Chemistry and Bioscience, Aalborg University, Denmark	Danish Covid-19 Genome Consortium	Department of Virus and Microbiological Special Diagnostics, Statens Serum Institut, Copenhagen, Denmark	https://www.gisaid.org
hCoV-19/Denmark/DCGC-43669/2021	EPI_ISL_1024047		Albertsen Lab, Department of Chemistry and Bioscience, Aalborg University, Denmark	Danish Covid-19 Genome Consortium	Department of Virus and Microbiological Special Diagnostics, Statens Serum Institut, Copenhagen, Denmark	https://www.gisaid.org
hCoV-19/Denmark/DCGC-46969/2021	EPI_ISL_1066480		Albertsen Lab, Department of Chemistry and Bioscience, Aalborg University, Denmark	Danish Covid-19 Genome Consortium	Department of Virus and Microbiological Special Diagnostics, Statens Serum Institut, Copenhagen, Denmark	https://www.gisaid.org
hCoV-19/Denmark/DCGC-25942/2021	EPI_ISL_818277		Albertsen Lab, Department of Chemistry and Bioscience, Aalborg University, Denmark	Danish Covid-19 Genome Consortium	Department of Virus and Microbiological Special Diagnostics, Statens Serum Institut, Copenhagen, Denmark	https://www.gisaid.org
hCoV-19/Denmark/DCGC-40920/2021	EPI_ISL_972597		Albertsen Lab, Department of Chemistry and Bioscience, Aalborg University, Denmark	Danish Covid-19 Genome Consortium	Department of Virus and Microbiological Special Diagnostics, Statens Serum Institut, Copenhagen, Denmark	https://www.gisaid.org
hCoV-19/Denmark/DCGC-71567/2021	EPI_ISL_1880138		Albertsen Lab, Department of Chemistry and Bioscience, Aalborg University, Denmark	Danish Covid-19 Genome Consortium	Department of Virus and Microbiological Special Diagnostics, Statens Serum Institut, Copenhagen, Denmark	https://www.gisaid.org
hCoV-19/Denmark/DCGC-43438/2021	EPI_ISL_1023782		Albertsen Lab, Department of Chemistry and Bioscience, Aalborg University, Denmark	Danish Covid-19 Genome Consortium	Department of Virus and Microbiological Special Diagnostics, Statens Serum Institut, Copenhagen, Denmark	https://www.gisaid.org
hCoV-19/Denmark/DCGC-44454/2021	EPI_ISL_1024832		Albertsen Lab, Department of Chemistry and Bioscience, Aalborg University, Denmark	Danish Covid-19 Genome Consortium	Department of Virus and Microbiological Special Diagnostics, Statens Serum Institut, Copenhagen, Denmark	https://www.gisaid.org
hCoV-19/Denmark/DCGC-43439/2021	EPI_ISL_1023785		Albertsen Lab, Department of Chemistry and Bioscience, Aalborg University, Denmark	Danish Covid-19 Genome Consortium	Department of Virus and Microbiological Special Diagnostics, Statens Serum Institut, Copenhagen, Denmark	https://www.gisaid.org
hCoV-19/Denmark/DCGC-18545/2020	EPI_ISL_749293		Albertsen Lab, Department of Chemistry and Bioscience, Aalborg University, Denmark	Danish Covid-19 Genome Consortium	Department of Virus and Microbiological Special Diagnostics, Statens Serum Institut, Copenhagen, Denmark	https://www.gisaid.org
hCoV-19/Denmark/DCGC-37431/2021	EPI_ISL_928572		Albertsen Lab, Department of Chemistry and Bioscience, Aalborg University, Denmark	Danish Covid-19 Genome Consortium	Department of Virus and Microbiological Special Diagnostics, Statens Serum Institut, Copenhagen, Denmark	https://www.gisaid.org
hCoV-19/Denmark/DCGC-37434/2021	EPI_ISL_928575		Albertsen Lab, Department of Chemistry and Bioscience, Aalborg University, Denmark	Danish Covid-19 Genome Consortium	Department of Virus and Microbiological Special Diagnostics, Statens Serum Institut, Copenhagen, Denmark	https://www.gisaid.org
hCoV-19/Denmark/DCGC-37435/2021	EPI_ISL_928576		Albertsen Lab, Department of Chemistry and Bioscience, Aalborg University, Denmark	Danish Covid-19 Genome Consortium	Department of Virus and Microbiological Special Diagnostics, Statens Serum Institut, Copenhagen, Denmark	https://www.gisaid.org
hCoV-19/Denmark/DCGC-43946/2021	EPI_ISL_1024324		Albertsen Lab, Department of Chemistry and Bioscience, Aalborg University, Denmark	Danish Covid-19 Genome Consortium	Department of Virus and Microbiological Special Diagnostics, Statens Serum Institut, Copenhagen, Denmark	https://www.gisaid.org
hCoV-19/Denmark/DCGC-33433/2021	EPI_ISL_870443		Albertsen Lab, Department of Chemistry and Bioscience, Aalborg University, Denmark	Danish Covid-19 Genome Consortium	Department of Virus and Microbiological Special Diagnostics, Statens Serum Institut, Copenhagen, Denmark	https://www.gisaid.org
hCoV-19/Denmark/DCGC-37442/2021	EPI_ISL_928583		Albertsen Lab, Department of Chemistry and Bioscience, Aalborg University, Denmark	Danish Covid-19 Genome Consortium	Department of Virus and Microbiological Special Diagnostics, Statens Serum Institut, Copenhagen, Denmark	https://www.gisaid.org
hCoV-19/Denmark/DCGC-40940/2021	EPI_ISL_972617		Albertsen Lab, Department of Chemistry and Bioscience, Aalborg University, Denmark	Danish Covid-19 Genome Consortium	Department of Virus and Microbiological Special Diagnostics, Statens Serum Institut, Copenhagen, Denmark	https://www.gisaid.org
hCoV-19/Denmark/DCGC-43949/2021	EPI_ISL_1024327		Albertsen Lab, Department of Chemistry and Bioscience, Aalborg University, Denmark	Danish Covid-19 Genome Consortium	Department of Virus and Microbiological Special Diagnostics, Statens Serum Institut, Copenhagen, Denmark	https://www.gisaid.org
hCoV-19/Denmark/DCGC-37448/2021	EPI_ISL_928589		Albertsen Lab, Department of Chemistry and Bioscience, Aalborg University, Denmark	Danish Covid-19 Genome Consortium	Department of Virus and Microbiological Special Diagnostics, Statens Serum Institut, Copenhagen, Denmark	https://www.gisaid.org
hCoV-19/Denmark/DCGC-37449/2021	EPI_ISL_928590		Albertsen Lab, Department of Chemistry and Bioscience, Aalborg University, Denmark	Danish Covid-19 Genome Consortium	Department of Virus and Microbiological Special Diagnostics, Statens Serum Institut, Copenhagen, Denmark	https://www.gisaid.org
hCoV-19/Denmark/DCGC-26802/2020	EPI_ISL_817318		Albertsen Lab, Department of Chemistry and Bioscience, Aalborg University, Denmark	Danish Covid-19 Genome Consortium	Department of Virus and Microbiological Special Diagnostics, Statens Serum Institut, Copenhagen, Denmark	https://www.gisaid.org
hCoV-19/Denmark/DCGC-34058/2021	EPI_ISL_871068		Albertsen Lab, Department of Chemistry and Bioscience, Aalborg University, Denmark	Danish Covid-19 Genome Consortium	Department of Virus and Microbiological Special Diagnostics, Statens Serum Institut, Copenhagen, Denmark	https://www.gisaid.org
hCoV-19/Denmark/DCGC-44194/2021	EPI_ISL_1024572		Albertsen Lab, Department of Chemistry and Bioscience, Aalborg University, Denmark	Danish Covid-19 Genome Consortium	Department of Virus and Microbiological Special Diagnostics, Statens Serum Institut, Copenhagen, Denmark	https://www.gisaid.org
hCoV-19/Denmark/DCGC-40941/2021	EPI_ISL_972618		Albertsen Lab, Department of Chemistry and Bioscience, Aalborg University, Denmark	Danish Covid-19 Genome Consortium	Department of Virus and Microbiological Special Diagnostics, Statens Serum Institut, Copenhagen, Denmark	https://www.gisaid.org
hCoV-19/Denmark/DCGC-43673/2021	EPI_ISL_1024051		Albertsen Lab, Department of Chemistry and Bioscience, Aalborg University, Denmark	Danish Covid-19 Genome Consortium	Department of Virus and Microbiological Special Diagnostics, Statens Serum Institut, Copenhagen, Denmark	https://www.gisaid.org
hCoV-19/Denmark/DCGC-33120/2021	EPI_ISL_870125		Albertsen Lab, Department of Chemistry and Bioscience, Aalborg University, Denmark	Danish Covid-19 Genome Consortium	Department of Virus and Microbiological Special Diagnostics, Statens Serum Institut, Copenhagen, Denmark	https://www.gisaid.org
hCoV-19/Denmark/DCGC-23235/2020	EPI_ISL_793190		Albertsen Lab, Department of Chemistry and Bioscience, Aalborg University, Denmark	Danish Covid-19 Genome Consortium	Department of Virus and Microbiological Special Diagnostics, Statens Serum Institut, Copenhagen, Denmark	https://www.gisaid.org
hCoV-19/Denmark/DCGC-20743/2020	EPI_ISL_758870		Albertsen Lab, Department of Chemistry and Bioscience, Aalborg University, Denmark	Danish Covid-19 Genome Consortium	Department of Virus and Microbiological Special Diagnostics, Statens Serum Institut, Copenhagen, Denmark	https://www.gisaid.org
hCoV-19/Denmark/DCGC-43441/2021	EPI_ISL_1023789		Albertsen Lab, Department of Chemistry and Bioscience, Aalborg University, Denmark	Danish Covid-19 Genome Consortium	Department of Virus and Microbiological Special Diagnostics, Statens Serum Institut, Copenhagen, Denmark	https://www.gisaid.org
hCoV-19/Denmark/DCGC-37457/2021	EPI_ISL_928598		Albertsen Lab, Department of Chemistry and Bioscience, Aalborg University, Denmark	Danish Covid-19 Genome Consortium	Department of Virus and Microbiological Special Diagnostics, Statens Serum Institut, Copenhagen, Denmark	https://www.gisaid.org
hCoV-19/Denmark/DCGC-37460/2021	EPI_ISL_928601		Albertsen Lab, Department of Chemistry and Bioscience, Aalborg University, Denmark	Danish Covid-19 Genome Consortium	Department of Virus and Microbiological Special Diagnostics, Statens Serum Institut, Copenhagen, Denmark	https://www.gisaid.org
hCoV-19/Denmark/DCGC-43674/2021	EPI_ISL_1024052		Albertsen Lab, Department of Chemistry and Bioscience, Aalborg University, Denmark	Danish Covid-19 Genome Consortium	Department of Virus and Microbiological Special Diagnostics, Statens Serum Institut, Copenhagen, Denmark	https://www.gisaid.org
hCoV-19/Denmark/DCGC-44456/2021	EPI_ISL_1024834		Albertsen Lab, Department of Chemistry and Bioscience, Aalborg University, Denmark	Danish Covid-19 Genome Consortium	Department of Virus and Microbiological Special Diagnostics, Statens Serum Institut, Copenhagen, Denmark	https://www.gisaid.org
hCoV-19/Denmark/DCGC-40962/2021	EPI_ISL_972639		Albertsen Lab, Department of Chemistry and Bioscience, Aalborg University, Denmark	Danish Covid-19 Genome Consortium	Department of Virus and Microbiological Special Diagnostics, Statens Serum Institut, Copenhagen, Denmark	https://www.gisaid.org
hCoV-19/Denmark/DCGC-37482/2021	EPI_ISL_928623		Albertsen Lab, Department of Chemistry and Bioscience, Aalborg University, Denmark	Danish Covid-19 Genome Consortium	Department of Virus and Microbiological Special Diagnostics, Statens Serum Institut, Copenhagen, Denmark	https://www.gisaid.org
hCoV-19/Denmark/DCGC-37486/2021	EPI_ISL_928627		Albertsen Lab, Department of Chemistry and Bioscience, Aalborg University, Denmark	Danish Covid-19 Genome Consortium	Department of Virus and Microbiological Special Diagnostics, Statens Serum Institut, Copenhagen, Denmark	https://www.gisaid.org
hCoV-19/Denmark/DCGC-31310/2021	EPI_ISL_855690		Albertsen Lab, Department of Chemistry and Bioscience, Aalborg University, Denmark	Danish Covid-19 Genome Consortium	Department of Virus and Microbiological Special Diagnostics, Statens Serum Institut, Copenhagen, Denmark	https://www.gisaid.org
hCoV-19/Denmark/DCGC-43443/2021	EPI_ISL_1023793		Albertsen Lab, Department of Chemistry and Bioscience, Aalborg University, Denmark	Danish Covid-19 Genome Consortium	Department of Virus and Microbiological Special Diagnostics, Statens Serum Institut, Copenhagen, Denmark	https://www.gisaid.org
hCoV-19/Denmark/DCGC-33436/2021	EPI_ISL_870446		Albertsen Lab, Department of Chemistry and Bioscience, Aalborg University, Denmark	Danish Covid-19 Genome Consortium	Department of Virus and Microbiological Special Diagnostics, Statens Serum Institut, Copenhagen, Denmark	https://www.gisaid.org
hCoV-19/Denmark/DCGC-40967/2021	EPI_ISL_972644		Albertsen Lab, Department of Chemistry and Bioscience, Aalborg University, Denmark	Danish Covid-19 Genome Consortium	Department of Virus and Microbiological Special Diagnostics, Statens Serum Institut, Copenhagen, Denmark	https://www.gisaid.org
hCoV-19/Denmark/DCGC-32817/2021	EPI_ISL_869821		Albertsen Lab, Department of Chemistry and Bioscience, Aalborg University, Denmark	Danish Covid-19 Genome Consortium	Department of Virus and Microbiological Special Diagnostics, Statens Serum Institut, Copenhagen, Denmark	https://www.gisaid.org
hCoV-19/Denmark/DCGC-26458/2021	EPI_ISL_817316		Albertsen Lab, Department of Chemistry and Bioscience, Aalborg University, Denmark	Danish Covid-19 Genome Consortium	Department of Virus and Microbiological Special Diagnostics, Statens Serum Institut, Copenhagen, Denmark	https://www.gisaid.org
hCoV-19/Denmark/DCGC-28564/2021	EPI_ISL_844754		Albertsen Lab, Department of Chemistry and Bioscience, Aalborg University, Denmark	Danish Covid-19 Genome Consortium	Department of Virus and Microbiological Special Diagnostics, Statens Serum Institut, Copenhagen, Denmark	https://www.gisaid.org
hCoV-19/Denmark/DCGC-40972/2021	EPI_ISL_972649		Albertsen Lab, Department of Chemistry and Bioscience, Aalborg University, Denmark	Danish Covid-19 Genome Consortium	Department of Virus and Microbiological Special Diagnostics, Statens Serum Institut, Copenhagen, Denmark	https://www.gisaid.org
hCoV-19/Denmark/DCGC-32509/2021	EPI_ISL_869513		Albertsen Lab, Department of Chemistry and Bioscience, Aalborg University, Denmark	Danish Covid-19 Genome Consortium	Department of Virus and Microbiological Special Diagnostics, Statens Serum Institut, Copenhagen, Denmark	https://www.gisaid.org
hCoV-19/Denmark/DCGC-40975/2021	EPI_ISL_972652		Albertsen Lab, Department of Chemistry and Bioscience, Aalborg University, Denmark	Danish Covid-19 Genome Consortium	Department of Virus and Microbiological Special Diagnostics, Statens Serum Institut, Copenhagen, Denmark	https://www.gisaid.org
hCoV-19/Denmark/DCGC-37501/2021	EPI_ISL_928642		Albertsen Lab, Department of Chemistry and Bioscience, Aalborg University, Denmark	Danish Covid-19 Genome Consortium	Department of Virus and Microbiological Special Diagnostics, Statens Serum Institut, Copenhagen, Denmark	https://www.gisaid.org
hCoV-19/Denmark/DCGC-40978/2021	EPI_ISL_972655		Albertsen Lab, Department of Chemistry and Bioscience, Aalborg University, Denmark	Danish Covid-19 Genome Consortium	Department of Virus and Microbiological Special Diagnostics, Statens Serum Institut, Copenhagen, Denmark	https://www.gisaid.org
hCoV-19/Denmark/DCGC-37503/2021	EPI_ISL_928644		Albertsen Lab, Department of Chemistry and Bioscience, Aalborg University, Denmark	Danish Covid-19 Genome Consortium	Department of Virus and Microbiological Special Diagnostics, Statens Serum Institut, Copenhagen, Denmark	https://www.gisaid.org
hCoV-19/Denmark/DCGC-43679/2021	EPI_ISL_1024057		Albertsen Lab, Department of Chemistry and Bioscience, Aalborg University, Denmark	Danish Covid-19 Genome Consortium	Department of Virus and Microbiological Special Diagnostics, Statens Serum Institut, Copenhagen, Denmark	https://www.gisaid.org
hCoV-19/Denmark/DCGC-40983/2021	EPI_ISL_972660		Albertsen Lab, Department of Chemistry and Bioscience, Aalborg University, Denmark	Danish Covid-19 Genome Consortium	Department of Virus and Microbiological Special Diagnostics, Statens Serum Institut, Copenhagen, Denmark	https://www.gisaid.org
hCoV-19/Denmark/DCGC-43952/2021	EPI_ISL_1024330		Albertsen Lab, Department of Chemistry and Bioscience, Aalborg University, Denmark	Danish Covid-19 Genome Consortium	Department of Virus and Microbiological Special Diagnostics, Statens Serum Institut, Copenhagen, Denmark	https://www.gisaid.org
hCoV-19/Denmark/DCGC-37513/2021	EPI_ISL_928654		Albertsen Lab, Department of Chemistry and Bioscience, Aalborg University, Denmark	Danish Covid-19 Genome Consortium	Department of Virus and Microbiological Special Diagnostics, Statens Serum Institut, Copenhagen, Denmark	https://www.gisaid.org
hCoV-19/Denmark/DCGC-40985/2021	EPI_ISL_972662		Albertsen Lab, Department of Chemistry and Bioscience, Aalborg University, Denmark	Danish Covid-19 Genome Consortium	Department of Virus and Microbiological Special Diagnostics, Statens Serum Institut, Copenhagen, Denmark	https://www.gisaid.org
hCoV-19/Denmark/DCGC-72514/2021	EPI_ISL_1881085		Albertsen Lab, Department of Chemistry and Bioscience, Aalborg University, Denmark	Danish Covid-19 Genome Consortium	Department of Virus and Microbiological Special Diagnostics, Statens Serum Institut, Copenhagen, Denmark	https://www.gisaid.org
hCoV-19/Denmark/DCGC-43954/2021	EPI_ISL_1024332		Albertsen Lab, Department of Chemistry and Bioscience, Aalborg University, Denmark	Danish Covid-19 Genome Consortium	Department of Virus and Microbiological Special Diagnostics, Statens Serum Institut, Copenhagen, Denmark	https://www.gisaid.org
hCoV-19/Denmark/DCGC-29924/2020	EPI_ISL_843971		Albertsen Lab, Department of Chemistry and Bioscience, Aalborg University, Denmark	Danish Covid-19 Genome Consortium	Department of Virus and Microbiological Special Diagnostics, Statens Serum Institut, Copenhagen, Denmark	https://www.gisaid.org
hCoV-19/Denmark/DCGC-37518/2021	EPI_ISL_928659		Albertsen Lab, Department of Chemistry and Bioscience, Aalborg University, Denmark	Danish Covid-19 Genome Consortium	Department of Virus and Microbiological Special Diagnostics, Statens Serum Institut, Copenhagen, Denmark	https://www.gisaid.org
hCoV-19/Denmark/DCGC-24843/2020	EPI_ISL_795207		Albertsen Lab, Department of Chemistry and Bioscience, Aalborg University, Denmark	Danish Covid-19 Genome Consortium	Department of Virus and Microbiological Special Diagnostics, Statens Serum Institut, Copenhagen, Denmark	https://www.gisaid.org
hCoV-19/Denmark/DCGC-37526/2021	EPI_ISL_928667		Albertsen Lab, Department of Chemistry and Bioscience, Aalborg University, Denmark	Danish Covid-19 Genome Consortium	Department of Virus and Microbiological Special Diagnostics, Statens Serum Institut, Copenhagen, Denmark	https://www.gisaid.org
hCoV-19/Denmark/DCGC-47029/2021	EPI_ISL_1066540		Albertsen Lab, Department of Chemistry and Bioscience, Aalborg University, Denmark	Danish Covid-19 Genome Consortium	Department of Virus and Microbiological Special Diagnostics, Statens Serum Institut, Copenhagen, Denmark	https://www.gisaid.org
hCoV-19/Denmark/DCGC-43446/2021	EPI_ISL_1023799		Albertsen Lab, Department of Chemistry and Bioscience, Aalborg University, Denmark	Danish Covid-19 Genome Consortium	Department of Virus and Microbiological Special Diagnostics, Statens Serum Institut, Copenhagen, Denmark	https://www.gisaid.org
hCoV-19/Denmark/DCGC-40995/2021	EPI_ISL_972672		Albertsen Lab, Department of Chemistry and Bioscience, Aalborg University, Denmark	Danish Covid-19 Genome Consortium	Department of Virus and Microbiological Special Diagnostics, Statens Serum Institut, Copenhagen, Denmark	https://www.gisaid.org
hCoV-19/Denmark/DCGC-43680/2021	EPI_ISL_1024058		Albertsen Lab, Department of Chemistry and Bioscience, Aalborg University, Denmark	Danish Covid-19 Genome Consortium	Department of Virus and Microbiological Special Diagnostics, Statens Serum Institut, Copenhagen, Denmark	https://www.gisaid.org
hCoV-19/Denmark/DCGC-32303/2021	EPI_ISL_869307		Albertsen Lab, Department of Chemistry and Bioscience, Aalborg University, Denmark	Danish Covid-19 Genome Consortium	Department of Virus and Microbiological Special Diagnostics, Statens Serum Institut, Copenhagen, Denmark	https://www.gisaid.org
hCoV-19/Denmark/DCGC-34406/2021	EPI_ISL_871417		Albertsen Lab, Department of Chemistry and Bioscience, Aalborg University, Denmark	Danish Covid-19 Genome Consortium	Department of Virus and Microbiological Special Diagnostics, Statens Serum Institut, Copenhagen, Denmark	https://www.gisaid.org
hCoV-19/Denmark/DCGC-37547/2021	EPI_ISL_928688		Albertsen Lab, Department of Chemistry and Bioscience, Aalborg University, Denmark	Danish Covid-19 Genome Consortium	Department of Virus and Microbiological Special Diagnostics, Statens Serum Institut, Copenhagen, Denmark	https://www.gisaid.org
hCoV-19/Denmark/DCGC-43681/2021	EPI_ISL_1024059		Albertsen Lab, Department of Chemistry and Bioscience, Aalborg University, Denmark	Danish Covid-19 Genome Consortium	Department of Virus and Microbiological Special Diagnostics, Statens Serum Institut, Copenhagen, Denmark	https://www.gisaid.org
hCoV-19/Denmark/DCGC-37557/2021	EPI_ISL_928698		Albertsen Lab, Department of Chemistry and Bioscience, Aalborg University, Denmark	Danish Covid-19 Genome Consortium	Department of Virus and Microbiological Special Diagnostics, Statens Serum Institut, Copenhagen, Denmark	https://www.gisaid.org
hCoV-19/Denmark/DCGC-41007/2021	EPI_ISL_972684		Albertsen Lab, Department of Chemistry and Bioscience, Aalborg University, Denmark	Danish Covid-19 Genome Consortium	Department of Virus and Microbiological Special Diagnostics, Statens Serum Institut, Copenhagen, Denmark	https://www.gisaid.org
hCoV-19/Denmark/DCGC-28570/2021	EPI_ISL_844755		Albertsen Lab, Department of Chemistry and Bioscience, Aalborg University, Denmark	Danish Covid-19 Genome Consortium	Department of Virus and Microbiological Special Diagnostics, Statens Serum Institut, Copenhagen, Denmark	https://www.gisaid.org
hCoV-19/Denmark/DCGC-37569/2021	EPI_ISL_928710		Albertsen Lab, Department of Chemistry and Bioscience, Aalborg University, Denmark	Danish Covid-19 Genome Consortium	Department of Virus and Microbiological Special Diagnostics, Statens Serum Institut, Copenhagen, Denmark	https://www.gisaid.org
hCoV-19/Denmark/DCGC-37570/2021	EPI_ISL_928711		Albertsen Lab, Department of Chemistry and Bioscience, Aalborg University, Denmark	Danish Covid-19 Genome Consortium	Department of Virus and Microbiological Special Diagnostics, Statens Serum Institut, Copenhagen, Denmark	https://www.gisaid.org
hCoV-19/Denmark/DCGC-34230/2021	EPI_ISL_871240		Albertsen Lab, Department of Chemistry and Bioscience, Aalborg University, Denmark	Danish Covid-19 Genome Consortium	Department of Virus and Microbiological Special Diagnostics, Statens Serum Institut, Copenhagen, Denmark	https://www.gisaid.org
hCoV-19/Denmark/DCGC-25132/2020	EPI_ISL_795202		Albertsen Lab, Department of Chemistry and Bioscience, Aalborg University, Denmark	Danish Covid-19 Genome Consortium	Department of Virus and Microbiological Special Diagnostics, Statens Serum Institut, Copenhagen, Denmark	https://www.gisaid.org
hCoV-19/Denmark/DCGC-41012/2021	EPI_ISL_972689		Albertsen Lab, Department of Chemistry and Bioscience, Aalborg University, Denmark	Danish Covid-19 Genome Consortium	Department of Virus and Microbiological Special Diagnostics, Statens Serum Institut, Copenhagen, Denmark	https://www.gisaid.org
hCoV-19/Denmark/DCGC-43447/2021	EPI_ISL_1023802		Albertsen Lab, Department of Chemistry and Bioscience, Aalborg University, Denmark	Danish Covid-19 Genome Consortium	Department of Virus and Microbiological Special Diagnostics, Statens Serum Institut, Copenhagen, Denmark	https://www.gisaid.org
hCoV-19/Denmark/DCGC-30719/2021	EPI_ISL_847189		Albertsen Lab, Department of Chemistry and Bioscience, Aalborg University, Denmark	Danish Covid-19 Genome Consortium	Department of Virus and Microbiological Special Diagnostics, Statens Serum Institut, Copenhagen, Denmark	https://www.gisaid.org
hCoV-19/Denmark/DCGC-29861/2020	EPI_ISL_843908		Albertsen Lab, Department of Chemistry and Bioscience, Aalborg University, Denmark	Danish Covid-19 Genome Consortium	Department of Virus and Microbiological Special Diagnostics, Statens Serum Institut, Copenhagen, Denmark	https://www.gisaid.org
hCoV-19/Denmark/DCGC-41015/2021	EPI_ISL_972692		Albertsen Lab, Department of Chemistry and Bioscience, Aalborg University, Denmark	Danish Covid-19 Genome Consortium	Department of Virus and Microbiological Special Diagnostics, Statens Serum Institut, Copenhagen, Denmark	https://www.gisaid.org
hCoV-19/Denmark/DCGC-41016/2021	EPI_ISL_972693		Albertsen Lab, Department of Chemistry and Bioscience, Aalborg University, Denmark	Danish Covid-19 Genome Consortium	Department of Virus and Microbiological Special Diagnostics, Statens Serum Institut, Copenhagen, Denmark	https://www.gisaid.org
hCoV-19/Denmark/DCGC-47053/2020	EPI_ISL_1066564		Albertsen Lab, Department of Chemistry and Bioscience, Aalborg University, Denmark	Danish Covid-19 Genome Consortium	Department of Virus and Microbiological Special Diagnostics, Statens Serum Institut, Copenhagen, Denmark	https://www.gisaid.org
hCoV-19/Denmark/DCGC-44204/2021	EPI_ISL_1024582		Albertsen Lab, Department of Chemistry and Bioscience, Aalborg University, Denmark	Danish Covid-19 Genome Consortium	Department of Virus and Microbiological Special Diagnostics, Statens Serum Institut, Copenhagen, Denmark	https://www.gisaid.org
hCoV-19/Denmark/DCGC-25133/2020	EPI_ISL_795203		Albertsen Lab, Department of Chemistry and Bioscience, Aalborg University, Denmark	Danish Covid-19 Genome Consortium	Department of Virus and Microbiological Special Diagnostics, Statens Serum Institut, Copenhagen, Denmark	https://www.gisaid.org
hCoV-19/Denmark/DCGC-41022/2021	EPI_ISL_972699		Albertsen Lab, Department of Chemistry and Bioscience, Aalborg University, Denmark	Danish Covid-19 Genome Consortium	Department of Virus and Microbiological Special Diagnostics, Statens Serum Institut, Copenhagen, Denmark	https://www.gisaid.org
hCoV-19/Denmark/DCGC-41023/2021	EPI_ISL_972700		Albertsen Lab, Department of Chemistry and Bioscience, Aalborg University, Denmark	Danish Covid-19 Genome Consortium	Department of Virus and Microbiological Special Diagnostics, Statens Serum Institut, Copenhagen, Denmark	https://www.gisaid.org
hCoV-19/Denmark/DCGC-37598/2021	EPI_ISL_928739		Albertsen Lab, Department of Chemistry and Bioscience, Aalborg University, Denmark	Danish Covid-19 Genome Consortium	Department of Virus and Microbiological Special Diagnostics, Statens Serum Institut, Copenhagen, Denmark	https://www.gisaid.org
hCoV-19/Denmark/DCGC-41028/2021	EPI_ISL_972705		Albertsen Lab, Department of Chemistry and Bioscience, Aalborg University, Denmark	Danish Covid-19 Genome Consortium	Department of Virus and Microbiological Special Diagnostics, Statens Serum Institut, Copenhagen, Denmark	https://www.gisaid.org
hCoV-19/Denmark/DCGC-44205/2021	EPI_ISL_1024583		Albertsen Lab, Department of Chemistry and Bioscience, Aalborg University, Denmark	Danish Covid-19 Genome Consortium	Department of Virus and Microbiological Special Diagnostics, Statens Serum Institut, Copenhagen, Denmark	https://www.gisaid.org
hCoV-19/Denmark/DCGC-37606/2021	EPI_ISL_928747		Albertsen Lab, Department of Chemistry and Bioscience, Aalborg University, Denmark	Danish Covid-19 Genome Consortium	Department of Virus and Microbiological Special Diagnostics, Statens Serum Institut, Copenhagen, Denmark	https://www.gisaid.org
hCoV-19/Denmark/DCGC-41030/2021	EPI_ISL_972707		Albertsen Lab, Department of Chemistry and Bioscience, Aalborg University, Denmark	Danish Covid-19 Genome Consortium	Department of Virus and Microbiological Special Diagnostics, Statens Serum Institut, Copenhagen, Denmark	https://www.gisaid.org
hCoV-19/Denmark/DCGC-44206/2021	EPI_ISL_1024584		Albertsen Lab, Department of Chemistry and Bioscience, Aalborg University, Denmark	Danish Covid-19 Genome Consortium	Department of Virus and Microbiological Special Diagnostics, Statens Serum Institut, Copenhagen, Denmark	https://www.gisaid.org
hCoV-19/Denmark/DCGC-47065/2021	EPI_ISL_1066576		Albertsen Lab, Department of Chemistry and Bioscience, Aalborg University, Denmark	Danish Covid-19 Genome Consortium	Department of Virus and Microbiological Special Diagnostics, Statens Serum Institut, Copenhagen, Denmark	https://www.gisaid.org
hCoV-19/Denmark/DCGC-43449/2021	EPI_ISL_1023806		Albertsen Lab, Department of Chemistry and Bioscience, Aalborg University, Denmark	Danish Covid-19 Genome Consortium	Department of Virus and Microbiological Special Diagnostics, Statens Serum Institut, Copenhagen, Denmark	https://www.gisaid.org
hCoV-19/Denmark/DCGC-37614/2021	EPI_ISL_928755		Albertsen Lab, Department of Chemistry and Bioscience, Aalborg University, Denmark	Danish Covid-19 Genome Consortium	Department of Virus and Microbiological Special Diagnostics, Statens Serum Institut, Copenhagen, Denmark	https://www.gisaid.org
hCoV-19/Denmark/DCGC-43450/2021	EPI_ISL_1023808		Albertsen Lab, Department of Chemistry and Bioscience, Aalborg University, Denmark	Danish Covid-19 Genome Consortium	Department of Virus and Microbiological Special Diagnostics, Statens Serum Institut, Copenhagen, Denmark	https://www.gisaid.org
hCoV-19/Denmark/DCGC-73484/2021	EPI_ISL_1882055		Albertsen Lab, Department of Chemistry and Bioscience, Aalborg University, Denmark	Danish Covid-19 Genome Consortium	Department of Virus and Microbiological Special Diagnostics, Statens Serum Institut, Copenhagen, Denmark	https://www.gisaid.org
hCoV-19/Denmark/DCGC-28576/2021	EPI_ISL_844720		Albertsen Lab, Department of Chemistry and Bioscience, Aalborg University, Denmark	Danish Covid-19 Genome Consortium	Department of Virus and Microbiological Special Diagnostics, Statens Serum Institut, Copenhagen, Denmark	https://www.gisaid.org
hCoV-19/Denmark/DCGC-37630/2021	EPI_ISL_928771		Albertsen Lab, Department of Chemistry and Bioscience, Aalborg University, Denmark	Danish Covid-19 Genome Consortium	Department of Virus and Microbiological Special Diagnostics, Statens Serum Institut, Copenhagen, Denmark	https://www.gisaid.org
hCoV-19/Denmark/DCGC-37632/2021	EPI_ISL_928773		Albertsen Lab, Department of Chemistry and Bioscience, Aalborg University, Denmark	Danish Covid-19 Genome Consortium	Department of Virus and Microbiological Special Diagnostics, Statens Serum Institut, Copenhagen, Denmark	https://www.gisaid.org
hCoV-19/Denmark/DCGC-29862/2020	EPI_ISL_843909		Albertsen Lab, Department of Chemistry and Bioscience, Aalborg University, Denmark	Danish Covid-19 Genome Consortium	Department of Virus and Microbiological Special Diagnostics, Statens Serum Institut, Copenhagen, Denmark	https://www.gisaid.org
hCoV-19/Denmark/DCGC-47078/2021	EPI_ISL_1066590		Albertsen Lab, Department of Chemistry and Bioscience, Aalborg University, Denmark	Danish Covid-19 Genome Consortium	Department of Virus and Microbiological Special Diagnostics, Statens Serum Institut, Copenhagen, Denmark	https://www.gisaid.org
hCoV-19/Denmark/DCGC-41043/2021	EPI_ISL_972720		Albertsen Lab, Department of Chemistry and Bioscience, Aalborg University, Denmark	Danish Covid-19 Genome Consortium	Department of Virus and Microbiological Special Diagnostics, Statens Serum Institut, Copenhagen, Denmark	https://www.gisaid.org
hCoV-19/Denmark/DCGC-37640/2021	EPI_ISL_928781		Albertsen Lab, Department of Chemistry and Bioscience, Aalborg University, Denmark	Danish Covid-19 Genome Consortium	Department of Virus and Microbiological Special Diagnostics, Statens Serum Institut, Copenhagen, Denmark	https://www.gisaid.org
hCoV-19/Denmark/DCGC-43686/2021	EPI_ISL_1024064		Albertsen Lab, Department of Chemistry and Bioscience, Aalborg University, Denmark	Danish Covid-19 Genome Consortium	Department of Virus and Microbiological Special Diagnostics, Statens Serum Institut, Copenhagen, Denmark	https://www.gisaid.org
hCoV-19/Denmark/DCGC-32514/2021	EPI_ISL_869518		Albertsen Lab, Department of Chemistry and Bioscience, Aalborg University, Denmark	Danish Covid-19 Genome Consortium	Department of Virus and Microbiological Special Diagnostics, Statens Serum Institut, Copenhagen, Denmark	https://www.gisaid.org
hCoV-19/Denmark/DCGC-20773/2020	EPI_ISL_758880		Albertsen Lab, Department of Chemistry and Bioscience, Aalborg University, Denmark	Danish Covid-19 Genome Consortium	Department of Virus and Microbiological Special Diagnostics, Statens Serum Institut, Copenhagen, Denmark	https://www.gisaid.org
hCoV-19/Denmark/DCGC-25985/2021	EPI_ISL_818288		Albertsen Lab, Department of Chemistry and Bioscience, Aalborg University, Denmark	Danish Covid-19 Genome Consortium	Department of Virus and Microbiological Special Diagnostics, Statens Serum Institut, Copenhagen, Denmark	https://www.gisaid.org
hCoV-19/Denmark/DCGC-31568/2021	EPI_ISL_855984		Albertsen Lab, Department of Chemistry and Bioscience, Aalborg University, Denmark	Danish Covid-19 Genome Consortium	Department of Virus and Microbiological Special Diagnostics, Statens Serum Institut, Copenhagen, Denmark	https://www.gisaid.org
hCoV-19/Denmark/DCGC-41051/2021	EPI_ISL_972728		Albertsen Lab, Department of Chemistry and Bioscience, Aalborg University, Denmark	Danish Covid-19 Genome Consortium	Department of Virus and Microbiological Special Diagnostics, Statens Serum Institut, Copenhagen, Denmark	https://www.gisaid.org
hCoV-19/Denmark/DCGC-44210/2021	EPI_ISL_1024588		Albertsen Lab, Department of Chemistry and Bioscience, Aalborg University, Denmark	Danish Covid-19 Genome Consortium	Department of Virus and Microbiological Special Diagnostics, Statens Serum Institut, Copenhagen, Denmark	https://www.gisaid.org
hCoV-19/Denmark/DCGC-41054/2021	EPI_ISL_972731		Albertsen Lab, Department of Chemistry and Bioscience, Aalborg University, Denmark	Danish Covid-19 Genome Consortium	Department of Virus and Microbiological Special Diagnostics, Statens Serum Institut, Copenhagen, Denmark	https://www.gisaid.org
hCoV-19/Denmark/DCGC-33455/2021	EPI_ISL_870465		Albertsen Lab, Department of Chemistry and Bioscience, Aalborg University, Denmark	Danish Covid-19 Genome Consortium	Department of Virus and Microbiological Special Diagnostics, Statens Serum Institut, Copenhagen, Denmark	https://www.gisaid.org
hCoV-19/Denmark/DCGC-41055/2021	EPI_ISL_972732		Albertsen Lab, Department of Chemistry and Bioscience, Aalborg University, Denmark	Danish Covid-19 Genome Consortium	Department of Virus and Microbiological Special Diagnostics, Statens Serum Institut, Copenhagen, Denmark	https://www.gisaid.org
hCoV-19/Denmark/DCGC-25988/2021	EPI_ISL_818296		Albertsen Lab, Department of Chemistry and Bioscience, Aalborg University, Denmark	Danish Covid-19 Genome Consortium	Department of Virus and Microbiological Special Diagnostics, Statens Serum Institut, Copenhagen, Denmark	https://www.gisaid.org
hCoV-19/Denmark/DCGC-37659/2021	EPI_ISL_928800		Albertsen Lab, Department of Chemistry and Bioscience, Aalborg University, Denmark	Danish Covid-19 Genome Consortium	Department of Virus and Microbiological Special Diagnostics, Statens Serum Institut, Copenhagen, Denmark	https://www.gisaid.org
hCoV-19/Denmark/DCGC-20775/2020	EPI_ISL_758881		Albertsen Lab, Department of Chemistry and Bioscience, Aalborg University, Denmark	Danish Covid-19 Genome Consortium	Department of Virus and Microbiological Special Diagnostics, Statens Serum Institut, Copenhagen, Denmark	https://www.gisaid.org
hCoV-19/Denmark/DCGC-32308/2021	EPI_ISL_869312		Albertsen Lab, Department of Chemistry and Bioscience, Aalborg University, Denmark	Danish Covid-19 Genome Consortium	Department of Virus and Microbiological Special Diagnostics, Statens Serum Institut, Copenhagen, Denmark	https://www.gisaid.org
hCoV-19/Denmark/DCGC-27769/2020	EPI_ISL_815635		Albertsen Lab, Department of Chemistry and Bioscience, Aalborg University, Denmark	Danish Covid-19 Genome Consortium	Department of Virus and Microbiological Special Diagnostics, Statens Serum Institut, Copenhagen, Denmark	https://www.gisaid.org
hCoV-19/Denmark/DCGC-44212/2021	EPI_ISL_1024590		Albertsen Lab, Department of Chemistry and Bioscience, Aalborg University, Denmark	Danish Covid-19 Genome Consortium	Department of Virus and Microbiological Special Diagnostics, Statens Serum Institut, Copenhagen, Denmark	https://www.gisaid.org
hCoV-19/Denmark/DCGC-37664/2021	EPI_ISL_928805		Albertsen Lab, Department of Chemistry and Bioscience, Aalborg University, Denmark	Danish Covid-19 Genome Consortium	Department of Virus and Microbiological Special Diagnostics, Statens Serum Institut, Copenhagen, Denmark	https://www.gisaid.org
hCoV-19/Denmark/DCGC-43961/2021	EPI_ISL_1024339		Albertsen Lab, Department of Chemistry and Bioscience, Aalborg University, Denmark	Danish Covid-19 Genome Consortium	Department of Virus and Microbiological Special Diagnostics, Statens Serum Institut, Copenhagen, Denmark	https://www.gisaid.org
hCoV-19/Denmark/DCGC-41067/2021	EPI_ISL_972744		Albertsen Lab, Department of Chemistry and Bioscience, Aalborg University, Denmark	Danish Covid-19 Genome Consortium	Department of Virus and Microbiological Special Diagnostics, Statens Serum Institut, Copenhagen, Denmark	https://www.gisaid.org
hCoV-19/Denmark/DCGC-37677/2021	EPI_ISL_928818		Albertsen Lab, Department of Chemistry and Bioscience, Aalborg University, Denmark	Danish Covid-19 Genome Consortium	Department of Virus and Microbiological Special Diagnostics, Statens Serum Institut, Copenhagen, Denmark	https://www.gisaid.org
hCoV-19/Denmark/DCGC-44463/2021	EPI_ISL_1024841		Albertsen Lab, Department of Chemistry and Bioscience, Aalborg University, Denmark	Danish Covid-19 Genome Consortium	Department of Virus and Microbiological Special Diagnostics, Statens Serum Institut, Copenhagen, Denmark	https://www.gisaid.org
hCoV-19/Denmark/DCGC-41068/2021	EPI_ISL_972745		Albertsen Lab, Department of Chemistry and Bioscience, Aalborg University, Denmark	Danish Covid-19 Genome Consortium	Department of Virus and Microbiological Special Diagnostics, Statens Serum Institut, Copenhagen, Denmark	https://www.gisaid.org
hCoV-19/Denmark/DCGC-41069/2021	EPI_ISL_972746		Albertsen Lab, Department of Chemistry and Bioscience, Aalborg University, Denmark	Danish Covid-19 Genome Consortium	Department of Virus and Microbiological Special Diagnostics, Statens Serum Institut, Copenhagen, Denmark	https://www.gisaid.org
hCoV-19/Denmark/DCGC-37678/2021	EPI_ISL_928819		Albertsen Lab, Department of Chemistry and Bioscience, Aalborg University, Denmark	Danish Covid-19 Genome Consortium	Department of Virus and Microbiological Special Diagnostics, Statens Serum Institut, Copenhagen, Denmark	https://www.gisaid.org
hCoV-19/Denmark/DCGC-44464/2021	EPI_ISL_1024842		Albertsen Lab, Department of Chemistry and Bioscience, Aalborg University, Denmark	Danish Covid-19 Genome Consortium	Department of Virus and Microbiological Special Diagnostics, Statens Serum Institut, Copenhagen, Denmark	https://www.gisaid.org
hCoV-19/Denmark/DCGC-37682/2021	EPI_ISL_928823		Albertsen Lab, Department of Chemistry and Bioscience, Aalborg University, Denmark	Danish Covid-19 Genome Consortium	Department of Virus and Microbiological Special Diagnostics, Statens Serum Institut, Copenhagen, Denmark	https://www.gisaid.org
hCoV-19/Denmark/DCGC-43453/2021	EPI_ISL_1023814		Albertsen Lab, Department of Chemistry and Bioscience, Aalborg University, Denmark	Danish Covid-19 Genome Consortium	Department of Virus and Microbiological Special Diagnostics, Statens Serum Institut, Copenhagen, Denmark	https://www.gisaid.org
hCoV-19/Denmark/DCGC-21953/2020	EPI_ISL_757886		Albertsen Lab, Department of Chemistry and Bioscience, Aalborg University, Denmark	Danish Covid-19 Genome Consortium	Department of Virus and Microbiological Special Diagnostics, Statens Serum Institut, Copenhagen, Denmark	https://www.gisaid.org
hCoV-19/Denmark/DCGC-43454/2021	EPI_ISL_1023817		Albertsen Lab, Department of Chemistry and Bioscience, Aalborg University, Denmark	Danish Covid-19 Genome Consortium	Department of Virus and Microbiological Special Diagnostics, Statens Serum Institut, Copenhagen, Denmark	https://www.gisaid.org
hCoV-19/Denmark/DCGC-37699/2021	EPI_ISL_928840		Albertsen Lab, Department of Chemistry and Bioscience, Aalborg University, Denmark	Danish Covid-19 Genome Consortium	Department of Virus and Microbiological Special Diagnostics, Statens Serum Institut, Copenhagen, Denmark	https://www.gisaid.org
hCoV-19/Denmark/DCGC-21780/2020	EPI_ISL_757884		Albertsen Lab, Department of Chemistry and Bioscience, Aalborg University, Denmark	Danish Covid-19 Genome Consortium	Department of Virus and Microbiological Special Diagnostics, Statens Serum Institut, Copenhagen, Denmark	https://www.gisaid.org
hCoV-19/Denmark/DCGC-44465/2021	EPI_ISL_1024843		Albertsen Lab, Department of Chemistry and Bioscience, Aalborg University, Denmark	Danish Covid-19 Genome Consortium	Department of Virus and Microbiological Special Diagnostics, Statens Serum Institut, Copenhagen, Denmark	https://www.gisaid.org
hCoV-19/Denmark/DCGC-18568/2020	EPI_ISL_749294		Albertsen Lab, Department of Chemistry and Bioscience, Aalborg University, Denmark	Danish Covid-19 Genome Consortium	Department of Virus and Microbiological Special Diagnostics, Statens Serum Institut, Copenhagen, Denmark	https://www.gisaid.org
hCoV-19/Denmark/DCGC-41080/2021	EPI_ISL_972757		Albertsen Lab, Department of Chemistry and Bioscience, Aalborg University, Denmark	Danish Covid-19 Genome Consortium	Department of Virus and Microbiological Special Diagnostics, Statens Serum Institut, Copenhagen, Denmark	https://www.gisaid.org
hCoV-19/Denmark/DCGC-43455/2021	EPI_ISL_1023819		Albertsen Lab, Department of Chemistry and Bioscience, Aalborg University, Denmark	Danish Covid-19 Genome Consortium	Department of Virus and Microbiological Special Diagnostics, Statens Serum Institut, Copenhagen, Denmark	https://www.gisaid.org
hCoV-19/Denmark/DCGC-37716/2021	EPI_ISL_928857		Albertsen Lab, Department of Chemistry and Bioscience, Aalborg University, Denmark	Danish Covid-19 Genome Consortium	Department of Virus and Microbiological Special Diagnostics, Statens Serum Institut, Copenhagen, Denmark	https://www.gisaid.org
hCoV-19/Denmark/DCGC-44468/2021	EPI_ISL_1024846		Albertsen Lab, Department of Chemistry and Bioscience, Aalborg University, Denmark	Danish Covid-19 Genome Consortium	Department of Virus and Microbiological Special Diagnostics, Statens Serum Institut, Copenhagen, Denmark	https://www.gisaid.org
hCoV-19/Denmark/DCGC-41083/2021	EPI_ISL_972760		Albertsen Lab, Department of Chemistry and Bioscience, Aalborg University, Denmark	Danish Covid-19 Genome Consortium	Department of Virus and Microbiological Special Diagnostics, Statens Serum Institut, Copenhagen, Denmark	https://www.gisaid.org
hCoV-19/Denmark/DCGC-43962/2021	EPI_ISL_1024340		Albertsen Lab, Department of Chemistry and Bioscience, Aalborg University, Denmark	Danish Covid-19 Genome Consortium	Department of Virus and Microbiological Special Diagnostics, Statens Serum Institut, Copenhagen, Denmark	https://www.gisaid.org
hCoV-19/Denmark/DCGC-25136/2020	EPI_ISL_795204		Albertsen Lab, Department of Chemistry and Bioscience, Aalborg University, Denmark	Danish Covid-19 Genome Consortium	Department of Virus and Microbiological Special Diagnostics, Statens Serum Institut, Copenhagen, Denmark	https://www.gisaid.org
hCoV-19/Denmark/DCGC-44469/2021	EPI_ISL_1024847		Albertsen Lab, Department of Chemistry and Bioscience, Aalborg University, Denmark	Danish Covid-19 Genome Consortium	Department of Virus and Microbiological Special Diagnostics, Statens Serum Institut, Copenhagen, Denmark	https://www.gisaid.org
hCoV-19/Denmark/DCGC-41085/2021	EPI_ISL_972762		Albertsen Lab, Department of Chemistry and Bioscience, Aalborg University, Denmark	Danish Covid-19 Genome Consortium	Department of Virus and Microbiological Special Diagnostics, Statens Serum Institut, Copenhagen, Denmark	https://www.gisaid.org
hCoV-19/Denmark/DCGC-44216/2021	EPI_ISL_1024594		Albertsen Lab, Department of Chemistry and Bioscience, Aalborg University, Denmark	Danish Covid-19 Genome Consortium	Department of Virus and Microbiological Special Diagnostics, Statens Serum Institut, Copenhagen, Denmark	https://www.gisaid.org
hCoV-19/Denmark/DCGC-41086/2021	EPI_ISL_972763		Albertsen Lab, Department of Chemistry and Bioscience, Aalborg University, Denmark	Danish Covid-19 Genome Consortium	Department of Virus and Microbiological Special Diagnostics, Statens Serum Institut, Copenhagen, Denmark	https://www.gisaid.org
hCoV-19/Denmark/DCGC-37730/2021	EPI_ISL_928871		Albertsen Lab, Department of Chemistry and Bioscience, Aalborg University, Denmark	Danish Covid-19 Genome Consortium	Department of Virus and Microbiological Special Diagnostics, Statens Serum Institut, Copenhagen, Denmark	https://www.gisaid.org
hCoV-19/Denmark/DCGC-37731/2021	EPI_ISL_928872		Albertsen Lab, Department of Chemistry and Bioscience, Aalborg University, Denmark	Danish Covid-19 Genome Consortium	Department of Virus and Microbiological Special Diagnostics, Statens Serum Institut, Copenhagen, Denmark	https://www.gisaid.org
hCoV-19/Denmark/DCGC-74435/2021	EPI_ISL_1883006		Albertsen Lab, Department of Chemistry and Bioscience, Aalborg University, Denmark	Danish Covid-19 Genome Consortium	Department of Virus and Microbiological Special Diagnostics, Statens Serum Institut, Copenhagen, Denmark	https://www.gisaid.org
hCoV-19/Denmark/DCGC-41091/2021	EPI_ISL_972768		Albertsen Lab, Department of Chemistry and Bioscience, Aalborg University, Denmark	Danish Covid-19 Genome Consortium	Department of Virus and Microbiological Special Diagnostics, Statens Serum Institut, Copenhagen, Denmark	https://www.gisaid.org
hCoV-19/Denmark/DCGC-41094/2021	EPI_ISL_972771		Albertsen Lab, Department of Chemistry and Bioscience, Aalborg University, Denmark	Danish Covid-19 Genome Consortium	Department of Virus and Microbiological Special Diagnostics, Statens Serum Institut, Copenhagen, Denmark	https://www.gisaid.org
hCoV-19/Denmark/DCGC-37749/2021	EPI_ISL_928890		Albertsen Lab, Department of Chemistry and Bioscience, Aalborg University, Denmark	Danish Covid-19 Genome Consortium	Department of Virus and Microbiological Special Diagnostics, Statens Serum Institut, Copenhagen, Denmark	https://www.gisaid.org
hCoV-19/Denmark/DCGC-43456/2021	EPI_ISL_1023821		Albertsen Lab, Department of Chemistry and Bioscience, Aalborg University, Denmark	Danish Covid-19 Genome Consortium	Department of Virus and Microbiological Special Diagnostics, Statens Serum Institut, Copenhagen, Denmark	https://www.gisaid.org
hCoV-19/Denmark/DCGC-26000/2021	EPI_ISL_818297		Albertsen Lab, Department of Chemistry and Bioscience, Aalborg University, Denmark	Danish Covid-19 Genome Consortium	Department of Virus and Microbiological Special Diagnostics, Statens Serum Institut, Copenhagen, Denmark	https://www.gisaid.org
hCoV-19/Denmark/DCGC-41099/2021	EPI_ISL_972776		Albertsen Lab, Department of Chemistry and Bioscience, Aalborg University, Denmark	Danish Covid-19 Genome Consortium	Department of Virus and Microbiological Special Diagnostics, Statens Serum Institut, Copenhagen, Denmark	https://www.gisaid.org
hCoV-19/Denmark/DCGC-44217/2021	EPI_ISL_1024595		Albertsen Lab, Department of Chemistry and Bioscience, Aalborg University, Denmark	Danish Covid-19 Genome Consortium	Department of Virus and Microbiological Special Diagnostics, Statens Serum Institut, Copenhagen, Denmark	https://www.gisaid.org
hCoV-19/Denmark/DCGC-37751/2021	EPI_ISL_928892		Albertsen Lab, Department of Chemistry and Bioscience, Aalborg University, Denmark	Danish Covid-19 Genome Consortium	Department of Virus and Microbiological Special Diagnostics, Statens Serum Institut, Copenhagen, Denmark	https://www.gisaid.org
hCoV-19/Denmark/DCGC-43965/2021	EPI_ISL_1024343		Albertsen Lab, Department of Chemistry and Bioscience, Aalborg University, Denmark	Danish Covid-19 Genome Consortium	Department of Virus and Microbiological Special Diagnostics, Statens Serum Institut, Copenhagen, Denmark	https://www.gisaid.org
hCoV-19/Denmark/DCGC-43457/2021	EPI_ISL_1023823		Albertsen Lab, Department of Chemistry and Bioscience, Aalborg University, Denmark	Danish Covid-19 Genome Consortium	Department of Virus and Microbiological Special Diagnostics, Statens Serum Institut, Copenhagen, Denmark	https://www.gisaid.org
hCoV-19/Denmark/DCGC-41105/2021	EPI_ISL_972782		Albertsen Lab, Department of Chemistry and Bioscience, Aalborg University, Denmark	Danish Covid-19 Genome Consortium	Department of Virus and Microbiological Special Diagnostics, Statens Serum Institut, Copenhagen, Denmark	https://www.gisaid.org
hCoV-19/Denmark/DCGC-33460/2021	EPI_ISL_870470		Albertsen Lab, Department of Chemistry and Bioscience, Aalborg University, Denmark	Danish Covid-19 Genome Consortium	Department of Virus and Microbiological Special Diagnostics, Statens Serum Institut, Copenhagen, Denmark	https://www.gisaid.org
hCoV-19/Denmark/DCGC-41111/2021	EPI_ISL_972788		Albertsen Lab, Department of Chemistry and Bioscience, Aalborg University, Denmark	Danish Covid-19 Genome Consortium	Department of Virus and Microbiological Special Diagnostics, Statens Serum Institut, Copenhagen, Denmark	https://www.gisaid.org
hCoV-19/Denmark/DCGC-28587/2021	EPI_ISL_844743		Albertsen Lab, Department of Chemistry and Bioscience, Aalborg University, Denmark	Danish Covid-19 Genome Consortium	Department of Virus and Microbiological Special Diagnostics, Statens Serum Institut, Copenhagen, Denmark	https://www.gisaid.org
hCoV-19/Denmark/DCGC-26009/2021	EPI_ISL_818266		Albertsen Lab, Department of Chemistry and Bioscience, Aalborg University, Denmark	Danish Covid-19 Genome Consortium	Department of Virus and Microbiological Special Diagnostics, Statens Serum Institut, Copenhagen, Denmark	https://www.gisaid.org
hCoV-19/Denmark/DCGC-41112/2021	EPI_ISL_972789		Albertsen Lab, Department of Chemistry and Bioscience, Aalborg University, Denmark	Danish Covid-19 Genome Consortium	Department of Virus and Microbiological Special Diagnostics, Statens Serum Institut, Copenhagen, Denmark	https://www.gisaid.org
hCoV-19/Denmark/DCGC-37769/2021	EPI_ISL_928910		Albertsen Lab, Department of Chemistry and Bioscience, Aalborg University, Denmark	Danish Covid-19 Genome Consortium	Department of Virus and Microbiological Special Diagnostics, Statens Serum Institut, Copenhagen, Denmark	https://www.gisaid.org
hCoV-19/Denmark/DCGC-47148/2021	EPI_ISL_1066660		Albertsen Lab, Department of Chemistry and Bioscience, Aalborg University, Denmark	Danish Covid-19 Genome Consortium	Department of Virus and Microbiological Special Diagnostics, Statens Serum Institut, Copenhagen, Denmark	https://www.gisaid.org
hCoV-19/Denmark/DCGC-41117/2021	EPI_ISL_972794		Albertsen Lab, Department of Chemistry and Bioscience, Aalborg University, Denmark	Danish Covid-19 Genome Consortium	Department of Virus and Microbiological Special Diagnostics, Statens Serum Institut, Copenhagen, Denmark	https://www.gisaid.org
hCoV-19/Denmark/DCGC-37772/2021	EPI_ISL_928913		Albertsen Lab, Department of Chemistry and Bioscience, Aalborg University, Denmark	Danish Covid-19 Genome Consortium	Department of Virus and Microbiological Special Diagnostics, Statens Serum Institut, Copenhagen, Denmark	https://www.gisaid.org
hCoV-19/Denmark/DCGC-41119/2021	EPI_ISL_972796		Albertsen Lab, Department of Chemistry and Bioscience, Aalborg University, Denmark	Danish Covid-19 Genome Consortium	Department of Virus and Microbiological Special Diagnostics, Statens Serum Institut, Copenhagen, Denmark	https://www.gisaid.org
hCoV-19/Denmark/DCGC-43459/2021	EPI_ISL_1023828		Albertsen Lab, Department of Chemistry and Bioscience, Aalborg University, Denmark	Danish Covid-19 Genome Consortium	Department of Virus and Microbiological Special Diagnostics, Statens Serum Institut, Copenhagen, Denmark	https://www.gisaid.org
hCoV-19/Denmark/DCGC-44219/2021	EPI_ISL_1024597		Albertsen Lab, Department of Chemistry and Bioscience, Aalborg University, Denmark	Danish Covid-19 Genome Consortium	Department of Virus and Microbiological Special Diagnostics, Statens Serum Institut, Copenhagen, Denmark	https://www.gisaid.org
hCoV-19/Denmark/DCGC-43460/2021	EPI_ISL_1023830		Albertsen Lab, Department of Chemistry and Bioscience, Aalborg University, Denmark	Danish Covid-19 Genome Consortium	Department of Virus and Microbiological Special Diagnostics, Statens Serum Institut, Copenhagen, Denmark	https://www.gisaid.org
hCoV-19/Denmark/DCGC-41122/2021	EPI_ISL_972799		Albertsen Lab, Department of Chemistry and Bioscience, Aalborg University, Denmark	Danish Covid-19 Genome Consortium	Department of Virus and Microbiological Special Diagnostics, Statens Serum Institut, Copenhagen, Denmark	https://www.gisaid.org
hCoV-19/Denmark/DCGC-37787/2021	EPI_ISL_928928		Albertsen Lab, Department of Chemistry and Bioscience, Aalborg University, Denmark	Danish Covid-19 Genome Consortium	Department of Virus and Microbiological Special Diagnostics, Statens Serum Institut, Copenhagen, Denmark	https://www.gisaid.org
hCoV-19/Denmark/DCGC-28589/2021	EPI_ISL_844721		Albertsen Lab, Department of Chemistry and Bioscience, Aalborg University, Denmark	Danish Covid-19 Genome Consortium	Department of Virus and Microbiological Special Diagnostics, Statens Serum Institut, Copenhagen, Denmark	https://www.gisaid.org
hCoV-19/Denmark/DCGC-17416/2020	EPI_ISL_750292		Albertsen Lab, Department of Chemistry and Bioscience, Aalborg University, Denmark	Danish Covid-19 Genome Consortium	Department of Virus and Microbiological Special Diagnostics, Statens Serum Institut, Copenhagen, Denmark	https://www.gisaid.org
hCoV-19/Denmark/DCGC-37792/2021	EPI_ISL_928933		Albertsen Lab, Department of Chemistry and Bioscience, Aalborg University, Denmark	Danish Covid-19 Genome Consortium	Department of Virus and Microbiological Special Diagnostics, Statens Serum Institut, Copenhagen, Denmark	https://www.gisaid.org
hCoV-19/Denmark/DCGC-41129/2021	EPI_ISL_972806		Albertsen Lab, Department of Chemistry and Bioscience, Aalborg University, Denmark	Danish Covid-19 Genome Consortium	Department of Virus and Microbiological Special Diagnostics, Statens Serum Institut, Copenhagen, Denmark	https://www.gisaid.org
hCoV-19/Denmark/DCGC-28304/2021	EPI_ISL_844737		Albertsen Lab, Department of Chemistry and Bioscience, Aalborg University, Denmark	Danish Covid-19 Genome Consortium	Department of Virus and Microbiological Special Diagnostics, Statens Serum Institut, Copenhagen, Denmark	https://www.gisaid.org
hCoV-19/Denmark/DCGC-41131/2021	EPI_ISL_972808		Albertsen Lab, Department of Chemistry and Bioscience, Aalborg University, Denmark	Danish Covid-19 Genome Consortium	Department of Virus and Microbiological Special Diagnostics, Statens Serum Institut, Copenhagen, Denmark	https://www.gisaid.org
hCoV-19/Denmark/DCGC-37797/2021	EPI_ISL_928938		Albertsen Lab, Department of Chemistry and Bioscience, Aalborg University, Denmark	Danish Covid-19 Genome Consortium	Department of Virus and Microbiological Special Diagnostics, Statens Serum Institut, Copenhagen, Denmark	https://www.gisaid.org
hCoV-19/Denmark/DCGC-26014/2021	EPI_ISL_818280		Albertsen Lab, Department of Chemistry and Bioscience, Aalborg University, Denmark	Danish Covid-19 Genome Consortium	Department of Virus and Microbiological Special Diagnostics, Statens Serum Institut, Copenhagen, Denmark	https://www.gisaid.org
hCoV-19/Denmark/DCGC-41132/2021	EPI_ISL_972809		Albertsen Lab, Department of Chemistry and Bioscience, Aalborg University, Denmark	Danish Covid-19 Genome Consortium	Department of Virus and Microbiological Special Diagnostics, Statens Serum Institut, Copenhagen, Denmark	https://www.gisaid.org
hCoV-19/Denmark/DCGC-37807/2021	EPI_ISL_928948		Albertsen Lab, Department of Chemistry and Bioscience, Aalborg University, Denmark	Danish Covid-19 Genome Consortium	Department of Virus and Microbiological Special Diagnostics, Statens Serum Institut, Copenhagen, Denmark	https://www.gisaid.org
hCoV-19/Denmark/DCGC-43463/2021	EPI_ISL_1023836		Albertsen Lab, Department of Chemistry and Bioscience, Aalborg University, Denmark	Danish Covid-19 Genome Consortium	Department of Virus and Microbiological Special Diagnostics, Statens Serum Institut, Copenhagen, Denmark	https://www.gisaid.org
hCoV-19/Denmark/DCGC-41135/2021	EPI_ISL_972812		Albertsen Lab, Department of Chemistry and Bioscience, Aalborg University, Denmark	Danish Covid-19 Genome Consortium	Department of Virus and Microbiological Special Diagnostics, Statens Serum Institut, Copenhagen, Denmark	https://www.gisaid.org
hCoV-19/Denmark/DCGC-47164/2021	EPI_ISL_1066677		Albertsen Lab, Department of Chemistry and Bioscience, Aalborg University, Denmark	Danish Covid-19 Genome Consortium	Department of Virus and Microbiological Special Diagnostics, Statens Serum Institut, Copenhagen, Denmark	https://www.gisaid.org
hCoV-19/Denmark/DCGC-43967/2021	EPI_ISL_1024345		Albertsen Lab, Department of Chemistry and Bioscience, Aalborg University, Denmark	Danish Covid-19 Genome Consortium	Department of Virus and Microbiological Special Diagnostics, Statens Serum Institut, Copenhagen, Denmark	https://www.gisaid.org
hCoV-19/Denmark/DCGC-41143/2021	EPI_ISL_972820		Albertsen Lab, Department of Chemistry and Bioscience, Aalborg University, Denmark	Danish Covid-19 Genome Consortium	Department of Virus and Microbiological Special Diagnostics, Statens Serum Institut, Copenhagen, Denmark	https://www.gisaid.org
hCoV-19/Denmark/DCGC-41145/2021	EPI_ISL_972822		Albertsen Lab, Department of Chemistry and Bioscience, Aalborg University, Denmark	Danish Covid-19 Genome Consortium	Department of Virus and Microbiological Special Diagnostics, Statens Serum Institut, Copenhagen, Denmark	https://www.gisaid.org
hCoV-19/Denmark/DCGC-34431/2021	EPI_ISL_871442		Albertsen Lab, Department of Chemistry and Bioscience, Aalborg University, Denmark	Danish Covid-19 Genome Consortium	Department of Virus and Microbiological Special Diagnostics, Statens Serum Institut, Copenhagen, Denmark	https://www.gisaid.org
hCoV-19/Denmark/DCGC-47172/2021	EPI_ISL_1066685		Albertsen Lab, Department of Chemistry and Bioscience, Aalborg University, Denmark	Danish Covid-19 Genome Consortium	Department of Virus and Microbiological Special Diagnostics, Statens Serum Institut, Copenhagen, Denmark	https://www.gisaid.org
hCoV-19/Denmark/DCGC-43465/2021	EPI_ISL_1023840		Albertsen Lab, Department of Chemistry and Bioscience, Aalborg University, Denmark	Danish Covid-19 Genome Consortium	Department of Virus and Microbiological Special Diagnostics, Statens Serum Institut, Copenhagen, Denmark	https://www.gisaid.org
hCoV-19/Denmark/DCGC-41153/2021	EPI_ISL_972830		Albertsen Lab, Department of Chemistry and Bioscience, Aalborg University, Denmark	Danish Covid-19 Genome Consortium	Department of Virus and Microbiological Special Diagnostics, Statens Serum Institut, Copenhagen, Denmark	https://www.gisaid.org
hCoV-19/Denmark/DCGC-37842/2021	EPI_ISL_928983		Albertsen Lab, Department of Chemistry and Bioscience, Aalborg University, Denmark	Danish Covid-19 Genome Consortium	Department of Virus and Microbiological Special Diagnostics, Statens Serum Institut, Copenhagen, Denmark	https://www.gisaid.org
hCoV-19/Denmark/DCGC-21389/2020	EPI_ISL_757878		Albertsen Lab, Department of Chemistry and Bioscience, Aalborg University, Denmark	Danish Covid-19 Genome Consortium	Department of Virus and Microbiological Special Diagnostics, Statens Serum Institut, Copenhagen, Denmark	https://www.gisaid.org
hCoV-19/Denmark/DCGC-43701/2021	EPI_ISL_1024079		Albertsen Lab, Department of Chemistry and Bioscience, Aalborg University, Denmark	Danish Covid-19 Genome Consortium	Department of Virus and Microbiological Special Diagnostics, Statens Serum Institut, Copenhagen, Denmark	https://www.gisaid.org
hCoV-19/Denmark/DCGC-41159/2021	EPI_ISL_972836		Albertsen Lab, Department of Chemistry and Bioscience, Aalborg University, Denmark	Danish Covid-19 Genome Consortium	Department of Virus and Microbiological Special Diagnostics, Statens Serum Institut, Copenhagen, Denmark	https://www.gisaid.org
hCoV-19/Denmark/DCGC-43702/2021	EPI_ISL_1024080		Albertsen Lab, Department of Chemistry and Bioscience, Aalborg University, Denmark	Danish Covid-19 Genome Consortium	Department of Virus and Microbiological Special Diagnostics, Statens Serum Institut, Copenhagen, Denmark	https://www.gisaid.org
hCoV-19/Denmark/DCGC-41162/2021	EPI_ISL_972839		Albertsen Lab, Department of Chemistry and Bioscience, Aalborg University, Denmark	Danish Covid-19 Genome Consortium	Department of Virus and Microbiological Special Diagnostics, Statens Serum Institut, Copenhagen, Denmark	https://www.gisaid.org
hCoV-19/Denmark/DCGC-37848/2021	EPI_ISL_928989		Albertsen Lab, Department of Chemistry and Bioscience, Aalborg University, Denmark	Danish Covid-19 Genome Consortium	Department of Virus and Microbiological Special Diagnostics, Statens Serum Institut, Copenhagen, Denmark	https://www.gisaid.org
hCoV-19/Denmark/DCGC-37858/2021	EPI_ISL_928999		Albertsen Lab, Department of Chemistry and Bioscience, Aalborg University, Denmark	Danish Covid-19 Genome Consortium	Department of Virus and Microbiological Special Diagnostics, Statens Serum Institut, Copenhagen, Denmark	https://www.gisaid.org
hCoV-19/Denmark/DCGC-34407/2021	EPI_ISL_871418		Albertsen Lab, Department of Chemistry and Bioscience, Aalborg University, Denmark	Danish Covid-19 Genome Consortium	Department of Virus and Microbiological Special Diagnostics, Statens Serum Institut, Copenhagen, Denmark	https://www.gisaid.org
hCoV-19/Denmark/DCGC-33860/2021	EPI_ISL_870870		Albertsen Lab, Department of Chemistry and Bioscience, Aalborg University, Denmark	Danish Covid-19 Genome Consortium	Department of Virus and Microbiological Special Diagnostics, Statens Serum Institut, Copenhagen, Denmark	https://www.gisaid.org
hCoV-19/Denmark/DCGC-37866/2021	EPI_ISL_929007		Albertsen Lab, Department of Chemistry and Bioscience, Aalborg University, Denmark	Danish Covid-19 Genome Consortium	Department of Virus and Microbiological Special Diagnostics, Statens Serum Institut, Copenhagen, Denmark	https://www.gisaid.org
hCoV-19/Denmark/DCGC-37871/2021	EPI_ISL_929012		Albertsen Lab, Department of Chemistry and Bioscience, Aalborg University, Denmark	Danish Covid-19 Genome Consortium	Department of Virus and Microbiological Special Diagnostics, Statens Serum Institut, Copenhagen, Denmark	https://www.gisaid.org
hCoV-19/Denmark/DCGC-41171/2021	EPI_ISL_972848		Albertsen Lab, Department of Chemistry and Bioscience, Aalborg University, Denmark	Danish Covid-19 Genome Consortium	Department of Virus and Microbiological Special Diagnostics, Statens Serum Institut, Copenhagen, Denmark	https://www.gisaid.org
hCoV-19/Denmark/DCGC-44224/2021	EPI_ISL_1024602		Albertsen Lab, Department of Chemistry and Bioscience, Aalborg University, Denmark	Danish Covid-19 Genome Consortium	Department of Virus and Microbiological Special Diagnostics, Statens Serum Institut, Copenhagen, Denmark	https://www.gisaid.org
hCoV-19/Denmark/DCGC-41172/2021	EPI_ISL_972849		Albertsen Lab, Department of Chemistry and Bioscience, Aalborg University, Denmark	Danish Covid-19 Genome Consortium	Department of Virus and Microbiological Special Diagnostics, Statens Serum Institut, Copenhagen, Denmark	https://www.gisaid.org
hCoV-19/Denmark/DCGC-43969/2021	EPI_ISL_1024347		Albertsen Lab, Department of Chemistry and Bioscience, Aalborg University, Denmark	Danish Covid-19 Genome Consortium	Department of Virus and Microbiological Special Diagnostics, Statens Serum Institut, Copenhagen, Denmark	https://www.gisaid.org
hCoV-19/Denmark/DCGC-26026/2021	EPI_ISL_818300		Albertsen Lab, Department of Chemistry and Bioscience, Aalborg University, Denmark	Danish Covid-19 Genome Consortium	Department of Virus and Microbiological Special Diagnostics, Statens Serum Institut, Copenhagen, Denmark	https://www.gisaid.org
hCoV-19/Denmark/DCGC-41179/2021	EPI_ISL_972856		Albertsen Lab, Department of Chemistry and Bioscience, Aalborg University, Denmark	Danish Covid-19 Genome Consortium	Department of Virus and Microbiological Special Diagnostics, Statens Serum Institut, Copenhagen, Denmark	https://www.gisaid.org
hCoV-19/Denmark/DCGC-32841/2021	EPI_ISL_869845		Albertsen Lab, Department of Chemistry and Bioscience, Aalborg University, Denmark	Danish Covid-19 Genome Consortium	Department of Virus and Microbiological Special Diagnostics, Statens Serum Institut, Copenhagen, Denmark	https://www.gisaid.org
hCoV-19/Denmark/DCGC-41182/2021	EPI_ISL_972859		Albertsen Lab, Department of Chemistry and Bioscience, Aalborg University, Denmark	Danish Covid-19 Genome Consortium	Department of Virus and Microbiological Special Diagnostics, Statens Serum Institut, Copenhagen, Denmark	https://www.gisaid.org
hCoV-19/Denmark/DCGC-43705/2021	EPI_ISL_1024083		Albertsen Lab, Department of Chemistry and Bioscience, Aalborg University, Denmark	Danish Covid-19 Genome Consortium	Department of Virus and Microbiological Special Diagnostics, Statens Serum Institut, Copenhagen, Denmark	https://www.gisaid.org
hCoV-19/Denmark/DCGC-32529/2021	EPI_ISL_869533		Albertsen Lab, Department of Chemistry and Bioscience, Aalborg University, Denmark	Danish Covid-19 Genome Consortium	Department of Virus and Microbiological Special Diagnostics, Statens Serum Institut, Copenhagen, Denmark	https://www.gisaid.org
hCoV-19/Denmark/DCGC-32843/2021	EPI_ISL_869847		Albertsen Lab, Department of Chemistry and Bioscience, Aalborg University, Denmark	Danish Covid-19 Genome Consortium	Department of Virus and Microbiological Special Diagnostics, Statens Serum Institut, Copenhagen, Denmark	https://www.gisaid.org
hCoV-19/Denmark/DCGC-43708/2021	EPI_ISL_1024086		Albertsen Lab, Department of Chemistry and Bioscience, Aalborg University, Denmark	Danish Covid-19 Genome Consortium	Department of Virus and Microbiological Special Diagnostics, Statens Serum Institut, Copenhagen, Denmark	https://www.gisaid.org
hCoV-19/Denmark/DCGC-41186/2021	EPI_ISL_972863		Albertsen Lab, Department of Chemistry and Bioscience, Aalborg University, Denmark	Danish Covid-19 Genome Consortium	Department of Virus and Microbiological Special Diagnostics, Statens Serum Institut, Copenhagen, Denmark	https://www.gisaid.org
hCoV-19/Denmark/DCGC-44475/2021	EPI_ISL_1024853		Albertsen Lab, Department of Chemistry and Bioscience, Aalborg University, Denmark	Danish Covid-19 Genome Consortium	Department of Virus and Microbiological Special Diagnostics, Statens Serum Institut, Copenhagen, Denmark	https://www.gisaid.org
hCoV-19/Denmark/DCGC-37898/2021	EPI_ISL_929039		Albertsen Lab, Department of Chemistry and Bioscience, Aalborg University, Denmark	Danish Covid-19 Genome Consortium	Department of Virus and Microbiological Special Diagnostics, Statens Serum Institut, Copenhagen, Denmark	https://www.gisaid.org
hCoV-19/Denmark/DCGC-41187/2021	EPI_ISL_972864		Albertsen Lab, Department of Chemistry and Bioscience, Aalborg University, Denmark	Danish Covid-19 Genome Consortium	Department of Virus and Microbiological Special Diagnostics, Statens Serum Institut, Copenhagen, Denmark	https://www.gisaid.org
hCoV-19/Denmark/DCGC-41190/2021	EPI_ISL_972867		Albertsen Lab, Department of Chemistry and Bioscience, Aalborg University, Denmark	Danish Covid-19 Genome Consortium	Department of Virus and Microbiological Special Diagnostics, Statens Serum Institut, Copenhagen, Denmark	https://www.gisaid.org
hCoV-19/Denmark/DCGC-47207/2020	EPI_ISL_1066720		Albertsen Lab, Department of Chemistry and Bioscience, Aalborg University, Denmark	Danish Covid-19 Genome Consortium	Department of Virus and Microbiological Special Diagnostics, Statens Serum Institut, Copenhagen, Denmark	https://www.gisaid.org
hCoV-19/Denmark/DCGC-41193/2021	EPI_ISL_972870		Albertsen Lab, Department of Chemistry and Bioscience, Aalborg University, Denmark	Danish Covid-19 Genome Consortium	Department of Virus and Microbiological Special Diagnostics, Statens Serum Institut, Copenhagen, Denmark	https://www.gisaid.org
hCoV-19/Denmark/DCGC-24868/2020	EPI_ISL_795198		Albertsen Lab, Department of Chemistry and Bioscience, Aalborg University, Denmark	Danish Covid-19 Genome Consortium	Department of Virus and Microbiological Special Diagnostics, Statens Serum Institut, Copenhagen, Denmark	https://www.gisaid.org
hCoV-19/Denmark/DCGC-41195/2021	EPI_ISL_972872		Albertsen Lab, Department of Chemistry and Bioscience, Aalborg University, Denmark	Danish Covid-19 Genome Consortium	Department of Virus and Microbiological Special Diagnostics, Statens Serum Institut, Copenhagen, Denmark	https://www.gisaid.org
hCoV-19/Denmark/DCGC-37911/2021	EPI_ISL_929052		Albertsen Lab, Department of Chemistry and Bioscience, Aalborg University, Denmark	Danish Covid-19 Genome Consortium	Department of Virus and Microbiological Special Diagnostics, Statens Serum Institut, Copenhagen, Denmark	https://www.gisaid.org
hCoV-19/Denmark/DCGC-37915/2021	EPI_ISL_929056		Albertsen Lab, Department of Chemistry and Bioscience, Aalborg University, Denmark	Danish Covid-19 Genome Consortium	Department of Virus and Microbiological Special Diagnostics, Statens Serum Institut, Copenhagen, Denmark	https://www.gisaid.org
hCoV-19/Denmark/DCGC-41202/2021	EPI_ISL_972879		Albertsen Lab, Department of Chemistry and Bioscience, Aalborg University, Denmark	Danish Covid-19 Genome Consortium	Department of Virus and Microbiological Special Diagnostics, Statens Serum Institut, Copenhagen, Denmark	https://www.gisaid.org
hCoV-19/Denmark/DCGC-44230/2021	EPI_ISL_1024608		Albertsen Lab, Department of Chemistry and Bioscience, Aalborg University, Denmark	Danish Covid-19 Genome Consortium	Department of Virus and Microbiological Special Diagnostics, Statens Serum Institut, Copenhagen, Denmark	https://www.gisaid.org
hCoV-19/Denmark/DCGC-41206/2021	EPI_ISL_972883		Albertsen Lab, Department of Chemistry and Bioscience, Aalborg University, Denmark	Danish Covid-19 Genome Consortium	Department of Virus and Microbiological Special Diagnostics, Statens Serum Institut, Copenhagen, Denmark	https://www.gisaid.org
hCoV-19/Denmark/DCGC-41207/2021	EPI_ISL_972884		Albertsen Lab, Department of Chemistry and Bioscience, Aalborg University, Denmark	Danish Covid-19 Genome Consortium	Department of Virus and Microbiological Special Diagnostics, Statens Serum Institut, Copenhagen, Denmark	https://www.gisaid.org
hCoV-19/Denmark/DCGC-37936/2021	EPI_ISL_929077		Albertsen Lab, Department of Chemistry and Bioscience, Aalborg University, Denmark	Danish Covid-19 Genome Consortium	Department of Virus and Microbiological Special Diagnostics, Statens Serum Institut, Copenhagen, Denmark	https://www.gisaid.org
hCoV-19/Denmark/DCGC-37937/2021	EPI_ISL_929078		Albertsen Lab, Department of Chemistry and Bioscience, Aalborg University, Denmark	Danish Covid-19 Genome Consortium	Department of Virus and Microbiological Special Diagnostics, Statens Serum Institut, Copenhagen, Denmark	https://www.gisaid.org
hCoV-19/Denmark/DCGC-43712/2021	EPI_ISL_1024090		Albertsen Lab, Department of Chemistry and Bioscience, Aalborg University, Denmark	Danish Covid-19 Genome Consortium	Department of Virus and Microbiological Special Diagnostics, Statens Serum Institut, Copenhagen, Denmark	https://www.gisaid.org
hCoV-19/Denmark/DCGC-37939/2021	EPI_ISL_929080		Albertsen Lab, Department of Chemistry and Bioscience, Aalborg University, Denmark	Danish Covid-19 Genome Consortium	Department of Virus and Microbiological Special Diagnostics, Statens Serum Institut, Copenhagen, Denmark	https://www.gisaid.org
[truncated: 4,238 more rows]
